# Supplementary material for: Exploring cellular diversity in lung adenocarcinoma epithelium: Advancing prognostic methods and immunotherapeutic strategies
Source: Cell Prolif. 2024 Jun 30;57(11):e13703. doi: 10.1111/cpr.13703 (PMC11533061; doi:10.1111/cpr.13703)
Supplement: Supplementary file 3 — Table S1. Summary of clinical characteristics across lung adenocarcinoma cohorts. [file CPR-57-e13703-s003.xlsx]

## Sheet: gse13213
id	Age	Gender	EGFR Status	p53 Status
GSM333674	49	0	0	0
GSM333679	71	0	1	0
GSM333682	60	0	0	0
GSM333687	61	1	0	0
GSM333692	64	1	0	1
GSM333696	56	1	1	0
GSM333701	53	1	0	0
GSM333706	63	0	1	0
GSM333711	62	1	0	0
GSM333717	61	0	1	1
GSM333727	47	1	0	1
GSM333730	69	1	0	0
GSM333732	41	1	1	1
GSM333733	55	1	0	0
GSM333734	60	0	0	1
GSM333735	66	1	1	0
GSM333736	42	0	0	0
GSM333738	50	0	1	1
GSM333740	61	1	0	0
GSM333743	58	1	0	0
GSM333745	65	0	0	1
GSM333746	60	0	1	1
GSM333751	66	1	0	0
GSM333758	51	1	0	0
GSM333759	74	1	0	0
GSM333761	49	0	1	0
GSM333764	76	0	0	0
GSM333765	53	0	1	1
GSM333767	60	1	1	0
GSM333768	61	0	1	1
GSM333769	67	1	0	0
GSM333773	68	0	1	0
GSM333774	72	0	1	1
GSM333775	63	0	1	0
GSM333776	35	1	0	0
GSM333778	65	0	1	0
GSM333783	57	1	0	0
GSM333784	60	0	1	0
GSM333785	47	1	0	1
GSM333786	35	1	0	0
GSM333788	61	1	0	0
GSM333673	71	1	1	0
GSM333683	64	0	1	0
GSM333688	67	0	0	1
GSM333689	59	1	0	0
GSM333693	43	1	0	0
GSM333695	72	1	0	1
GSM333699	61	1	0	0
GSM333705	64	0	1	0
GSM333707	69	0	1	0
GSM333708	52	0	1	0
GSM333712	67	1	0	0
GSM333714	49	0	1	0
GSM333719	76	1	0	0
GSM333720	76	0	0	1
GSM333721	84	0	0	0
GSM333725	62	0	0	0
GSM333726	73	0	1	0
GSM333728	74	1	0	0
GSM333729	56	1	0	1
GSM333742	60	0	0	0
GSM333744	60	1	0	1
GSM333747	82	1	0	0
GSM333749	67	0	1	1
GSM333753	74	1	0	0
GSM333760	64	1	0	0
GSM333762	70	1	1	1
GSM333763	75	1	0	1
GSM333766	75	1	0	1
GSM333770	63	1	0	0
GSM333772	69	0	0	0
GSM333777	59	0	1	1
GSM333779	47	0	0	0
GSM333780	61	1	0	1
GSM333781	76	0	0	0
GSM333782	48	0	1	0
GSM333787	49	0	1	1
GSM333789	61	1	0	0
GSM333676	51	0	0	0
GSM333716	46	1	1	1
GSM333731	68	1	0	0
GSM333752	73	1	1	0
GSM333685	55	0	1	1
GSM333697	75	1	1	0
GSM333698	62	1	0	1
GSM333704	62	1	0	0
GSM333715	59	0	1	0
GSM333737	56	1	1	0
GSM333748	67	1	0	1
GSM333754	56	1	0	0
GSM333756	60	0	0	1
GSM333675	51	0	0	1
GSM333677	67	0	1	1
GSM333678	66	1	1	0
GSM333681	47	0	1	0
GSM333684	57	1	1	1
GSM333686	74	1	0	0
GSM333690	66	1	0	0
GSM333691	68	0	0	0
GSM333694	73	1	0	0
GSM333703	55	0	0	1
GSM333709	52	0	1	0
GSM333710	62	1	1	1
GSM333713	63	0	0	0
GSM333722	64	1	0	1
GSM333724	53	0	1	1
GSM333739	70	0	1	1
GSM333741	63	1	0	0
GSM333750	60	0	1	0
GSM333755	49	0	1	0
GSM333757	53	1	0	1
GSM333680	62	0	0	0
GSM333700	32	0	0	0
GSM333702	66	1	0	0
GSM333718	35	0	0	0
GSM333723	53	0	0	0

## Sheet: gse29016
id	Age	Gender	smoking_status	Stage
GSM718935	72	1	0	1
GSM718960	83	0	0	1
GSM718968	80	0	0	1
GSM718969	70	0	0	1
GSM718907	49	0	1	1
GSM718911	64	0	1	1
GSM718912	55	0	1	1
GSM718919	77	1	1	1
GSM718922	62	0	1	1
GSM718923	59	0	1	1
GSM718925	55	0	1	1
GSM718934	78	0	1	1
GSM718937	72	1	1	1
GSM718947	65	1	1	1
GSM718949	46	0	1	1
GSM718959	64	0	1	1
GSM718973	65	0	1	1
GSM718920	80	0	0	1
GSM718914	80	1	0	1
GSM718915	70	1	0	1
GSM718967	73	0	0	1
GSM718906	47	0	1	1
GSM718909	51	0	1	1
GSM718910	60	1	1	1
GSM718913	64	0	1	1
GSM718917	67	0	1	1
GSM718921	71	1	1	1
GSM718926	59	1	1	1
GSM718930	77	1	1	1
GSM718933	69	1	1	1
GSM718938	77	0	1	1
GSM718941	72	0	1	1
GSM718942	62	0	1	1
GSM718944	69	0	1	1
GSM718945	69	0	1	1
GSM718946	71	1	1	1
GSM718950	36	0	1	1
GSM718951	76	1	1	1
GSM718952	67	1	1	1
GSM718954	69	1	1	1
GSM718961	77	1	1	1
GSM718962	70	1	1	1
GSM718965	69	0	1	1
GSM718970	76	0	1	1
GSM718958	62	1	0	2
GSM718916	57	0	1	2
GSM718918	71	1	1	2
GSM718927	77	1	1	2
GSM718939	52	0	1	2
GSM718943	47	0	1	2
GSM718948	65	1	1	2
GSM718955	85	0	0	2
GSM718905	52	0	1	2
GSM718908	71	1	1	2
GSM718924	79	1	1	2
GSM718956	69	1	1	2
GSM718957	50	0	1	2
GSM718966	62	1	1	2
GSM718903	64	1	1	3
GSM718929	55	0	1	3
GSM718953	78	1	1	3

## Sheet: gse26939
id	Age	Gender	Stage
GSM663284	68	1	1
GSM663286	55	1	1
GSM663287	79	0	1
GSM663291	74	0	1
GSM663296	77	1	1
GSM663298	73	0	1
GSM663299	51	0	1
GSM663302	54	0	1
GSM663304	70	0	1
GSM663307	46	1	1
GSM663310	77	0	1
GSM663314	63	1	1
GSM663317	66	1	1
GSM663327	65	0	1
GSM663330	78	1	1
GSM663335	70	1	1
GSM663338	53	0	1
GSM663342	43	0	1
GSM663351	64	1	1
GSM663352	75	0	1
GSM663357	88	0	1
GSM663365	67	0	1
GSM663366	58	1	1
GSM663368	64	0	1
GSM663379	61	1	1
GSM663383	76	0	1
GSM663384	69	1	1
GSM663389	66	1	1
GSM663394	66	1	1
GSM663395	52	0	1
GSM663397	85	0	1
GSM663288	75	0	1
GSM663290	50	1	1
GSM663295	69	0	1
GSM663305	75	0	1
GSM663309	72	0	1
GSM663316	56	0	1
GSM663318	66	0	1
GSM663322	61	1	1
GSM663324	59	1	1
GSM663329	57	1	1
GSM663334	80	1	1
GSM663337	42	0	1
GSM663339	75	0	1
GSM663340	79	0	1
GSM663341	74	1	1
GSM663343	74	1	1
GSM663345	82	1	1
GSM663347	64	1	1
GSM663348	66	0	1
GSM663349	58	0	1
GSM663355	53	1	1
GSM663359	67	0	1
GSM663360	65	1	1
GSM663364	47	0	1
GSM663370	78	0	1
GSM663372	50	0	1
GSM663376	61	0	1
GSM663381	67	1	1
GSM663390	58	0	1
GSM663396	66	0	1
GSM663399	67	0	1
GSM663294	56	1	2
GSM663325	53	0	2
GSM663326	51	1	2
GSM663363	47	0	2
GSM663375	64	1	2
GSM663293	66	0	2
GSM663297	60	1	2
GSM663301	66	1	2
GSM663308	75	0	2
GSM663311	69	1	2
GSM663313	90	0	2
GSM663321	52	1	2
GSM663350	69	1	2
GSM663358	50	0	2
GSM663369	64	1	2
GSM663374	62	1	2
GSM663382	81	0	2
GSM663391	42	0	2
GSM663392	53	0	2
GSM663289	69	1	3
GSM663292	53	0	3
GSM663306	57	0	3
GSM663312	65	1	3
GSM663315	65	1	3
GSM663319	48	0	3
GSM663323	64	0	3
GSM663328	52	0	3
GSM663333	45	0	3
GSM663344	66	1	3
GSM663346	63	1	3
GSM663353	60	0	3
GSM663354	53	0	3
GSM663356	73	0	3
GSM663367	46	1	3
GSM663373	70	1	3
GSM663377	53	0	3
GSM663393	77	1	3
GSM663398	65	1	3
GSM663300	41	0	4
GSM663378	49	1	4

## Sheet: gse30219
id	Age	Gender	T
GSM748053	62	0	1
GSM748054	50	1	1
GSM748055	62	0	1
GSM748057	62	1	1
GSM748058	53	0	1
GSM748064	44	0	1
GSM748068	52	1	1
GSM748071	60	1	1
GSM748075	65	1	1
GSM748077	80	1	1
GSM748078	77	1	1
GSM748079	65	1	1
GSM748080	60	1	1
GSM748081	58	1	1
GSM748083	53	1	1
GSM748085	78	1	1
GSM748086	71	1	1
GSM748087	60	1	1
GSM748089	48	1	1
GSM748090	56	1	1
GSM748091	49	1	1
GSM748092	53	0	1
GSM748094	59	1	1
GSM748100	62	1	1
GSM748101	70	0	1
GSM748102	64	1	1
GSM748103	84	0	1
GSM748104	72	0	1
GSM748108	63	0	1
GSM748111	60	1	1
GSM748113	55	1	1
GSM748116	77	1	1
GSM748121	47	0	1
GSM748122	66	1	1
GSM748123	59	1	1
GSM748124	57	1	1
GSM748125	65	1	1
GSM748126	49	1	1
GSM748127	69	1	1
GSM748128	53	1	1
GSM748130	60	1	1
GSM748131	73	1	1
GSM748134	78	0	1
GSM748135	61	1	1
GSM748137	57	1	1
GSM748138	53	1	1
GSM748139	65	1	1
GSM748140	57	1	1
GSM748142	52	1	1
GSM748143	56	1	1
GSM748146	56	1	1
GSM748147	76	1	1
GSM748150	56	1	1
GSM748152	55	1	1
GSM748157	62	1	1
GSM748161	56	1	1
GSM748162	57	1	1
GSM748164	72	1	1
GSM748166	44	0	1
GSM748167	58	1	1
GSM748169	54	1	1
GSM748170	69	0	1
GSM748171	77	1	1
GSM748173	50	1	1
GSM748175	61	1	1
GSM748178	74	1	1
GSM748179	47	0	1
GSM748180	75	1	1
GSM748181	56	0	1
GSM748278	70	1	1
GSM1465989	60	0	1
GSM748186	57	1	2
GSM748187	71	1	2
GSM748188	71	1	2
GSM748239	65	1	2
GSM748240	52	1	2
GSM748242	64	0	2
GSM748243	62	1	2
GSM748264	69	1	2
GSM748271	69	0	2
GSM748276	53	1	2
GSM748277	70	1	2
GSM748279	44	1	2
GSM748185	61	1	3
GSM748189	73	0	3

## Sheet: gse31210
id	Age	Gender	smoking_status
GSM773548	63	0	0
GSM773549	56	0	0
GSM773550	34	0	1
GSM773555	61	1	1
GSM773556	63	1	1
GSM773567	64	1	1
GSM773568	69	0	0
GSM773569	50	0	0
GSM773570	70	0	0
GSM773591	66	1	1
GSM773592	66	0	0
GSM773593	47	0	0
GSM773594	64	1	0
GSM773595	54	1	0
GSM773596	67	0	0
GSM773617	66	0	0
GSM773618	56	1	0
GSM773619	76	1	1
GSM773620	56	0	0
GSM773621	53	1	1
GSM773622	57	1	0
GSM773623	61	0	0
GSM773624	66	0	0
GSM773625	66	1	1
GSM773626	57	1	0
GSM773627	61	0	0
GSM773628	63	1	1
GSM773629	60	1	1
GSM773630	59	1	1
GSM773631	55	0	0
GSM773632	52	1	1
GSM773633	68	0	0
GSM773634	55	1	1
GSM773635	64	0	0
GSM773636	51	1	1
GSM773637	55	0	0
GSM773638	65	0	0
GSM773660	54	0	0
GSM773661	49	1	1
GSM773662	68	0	0
GSM773663	62	0	0
GSM773664	63	0	1
GSM773665	63	1	1
GSM773666	62	0	0
GSM773667	57	0	1
GSM773668	39	0	1
GSM773698	69	0	1
GSM773699	61	0	1
GSM773700	54	0	0
GSM773701	64	0	0
GSM773702	45	0	0
GSM773703	55	0	0
GSM773704	61	0	0
GSM773705	65	0	0
GSM773706	65	1	0
GSM773707	47	1	1
GSM773708	60	0	0
GSM773709	55	1	1
GSM773710	61	0	0
GSM773711	67	1	1
GSM773712	69	1	1
GSM773713	65	0	0
GSM773714	65	1	1
GSM773715	56	0	0
GSM773716	65	0	1
GSM773717	56	0	0
GSM773718	59	1	0
GSM773719	56	1	1
GSM773720	63	0	1
GSM773721	49	1	1
GSM773722	58	0	0
GSM773723	62	1	1
GSM773724	68	0	0
GSM773725	66	0	0
GSM773726	57	0	1
GSM773727	57	0	0
GSM773728	52	0	1
GSM773729	65	0	0
GSM773730	65	1	1
GSM773731	50	0	0
GSM773732	53	0	0
GSM773733	53	0	0
GSM773734	66	0	1
GSM773735	62	0	0
GSM773736	66	0	0
GSM773737	35	1	1
GSM773738	59	0	0
GSM773739	67	0	0
GSM773740	56	0	1
GSM773741	62	0	0
GSM773742	46	0	0
GSM773743	67	0	0
GSM773744	62	1	1
GSM773745	63	1	1
GSM773746	52	0	1
GSM773747	60	0	0
GSM773748	47	0	0
GSM773749	56	1	1
GSM773750	56	0	0
GSM773751	63	0	1
GSM773752	59	1	1
GSM773753	62	0	0
GSM773754	50	1	1
GSM773755	55	1	0
GSM773756	54	0	1
GSM773757	65	1	0
GSM773758	66	1	1
GSM773759	62	0	0
GSM773760	64	0	0
GSM773761	64	0	0
GSM773762	61	1	0
GSM773763	58	0	0
GSM773764	49	1	1
GSM773765	58	1	1
GSM773553	46	0	0
GSM773554	60	0	0
GSM773561	61	1	0
GSM773562	53	0	0
GSM773563	53	1	1
GSM773564	53	1	1
GSM773565	67	1	0
GSM773566	69	0	0
GSM773581	64	1	1
GSM773582	64	1	1
GSM773583	66	1	1
GSM773584	64	1	1
GSM773585	68	0	0
GSM773586	68	1	1
GSM773587	63	1	1
GSM773588	58	0	0
GSM773589	71	1	1
GSM773590	52	0	0
GSM773607	58	0	0
GSM773608	64	0	0
GSM773609	65	0	0
GSM773610	52	1	1
GSM773611	61	1	0
GSM773612	61	1	1
GSM773613	62	0	1
GSM773614	47	0	1
GSM773615	64	1	1
GSM773616	50	1	1
GSM773652	67	0	0
GSM773653	69	1	1
GSM773654	61	0	0
GSM773655	64	0	1
GSM773656	53	0	0
GSM773657	71	0	0
GSM773658	52	1	0
GSM773659	52	0	0
GSM773680	68	1	1
GSM773681	58	0	0
GSM773682	68	1	1
GSM773683	64	0	0
GSM773684	58	1	1
GSM773685	62	1	1
GSM773686	66	0	0
GSM773687	68	0	1
GSM773688	68	1	0
GSM773689	72	1	1
GSM773690	62	1	1
GSM773691	67	0	0
GSM773692	52	1	0
GSM773693	67	0	0
GSM773694	59	0	0
GSM773695	70	0	0
GSM773696	59	1	1
GSM773697	56	1	1
GSM773540	55	0	0
GSM773541	38	0	1
GSM773542	30	1	1
GSM773543	64	0	0
GSM773544	63	0	0
GSM773545	60	0	0
GSM773546	68	0	0
GSM773547	58	1	1
GSM773551	75	0	0
GSM773552	60	1	1
GSM773557	47	1	1
GSM773558	59	1	1
GSM773559	64	1	1
GSM773560	60	1	1
GSM773571	57	1	0
GSM773572	58	1	1
GSM773573	69	1	1
GSM773574	61	1	1
GSM773575	68	1	1
GSM773576	64	0	0
GSM773577	69	0	0
GSM773578	66	0	0
GSM773579	68	1	1
GSM773580	69	1	1
GSM773597	54	0	0
GSM773598	65	1	1
GSM773599	49	0	1
GSM773600	62	1	1
GSM773601	61	1	1
GSM773602	57	1	1
GSM773603	60	1	1
GSM773604	46	1	1
GSM773605	52	1	1
GSM773606	54	0	0
GSM773639	60	0	0
GSM773640	58	1	1
GSM773641	68	1	1
GSM773642	65	0	0
GSM773643	66	1	1
GSM773644	66	1	1
GSM773645	62	1	1
GSM773646	58	0	1
GSM773647	49	1	1
GSM773648	61	1	1
GSM773649	59	0	0
GSM773650	53	0	0
GSM773651	64	1	1
GSM773669	55	0	0
GSM773670	47	1	1
GSM773671	64	0	0
GSM773672	60	0	1
GSM773673	48	0	0
GSM773674	60	1	1
GSM773675	52	1	1
GSM773676	48	0	0
GSM773677	60	0	0
GSM773678	49	1	1
GSM773679	63	1	1

## Sheet: gse42127
id	Age	Gender	Stage
GSM1032885	68.5	0	1
GSM1032888	69.2	0	1
GSM1032889	58.6	0	1
GSM1032892	51.4	1	1
GSM1032895	70.8	1	1
GSM1032912	78	1	1
GSM1032917	75.3	0	1
GSM1032930	49.3	0	1
GSM1032931	45.8	0	1
GSM1032939	61.2	0	1
GSM1032941	64.4	1	1
GSM1032946	65.2	1	1
GSM1032950	69	1	1
GSM1032952	48.2	0	1
GSM1032964	70.2	0	1
GSM1032966	84.3	1	1
GSM1032967	77.6	1	1
GSM1032969	66.3	0	1
GSM1032972	77	0	1
GSM1032985	75.5	0	1
GSM1032992	67.6	0	1
GSM1032995	56.4	0	1
GSM1032996	58.3	1	1
GSM1033007	75.1	0	1
GSM1033008	73.4	1	1
GSM1033011	76.1	1	1
GSM1033014	63.1	1	1
GSM1033015	60.7	0	1
GSM1033017	66.6	1	1
GSM1033023	66	1	1
GSM1033024	68.9	0	1
GSM1033032	68.3	1	1
GSM1033033	65.7	0	1
GSM1033034	81.9	0	1
GSM1033041	55.4	0	1
GSM1033044	64.6	0	1
GSM1033045	55.5	1	1
GSM1033046	81.8	0	1
GSM1033048	69.9	0	1
GSM1033050	50.3	0	1
GSM1033051	72.2	0	1
GSM1033055	51.2	0	1
GSM1032881	63.8	1	1
GSM1032882	60.4	0	1
GSM1032886	53.5	0	1
GSM1032887	78.4	1	1
GSM1032890	74.1	1	1
GSM1032891	55.7	1	1
GSM1032894	46.9	1	1
GSM1032896	59.8	1	1
GSM1032897	77.1	0	1
GSM1032899	47.4	1	1
GSM1032903	59.8	0	1
GSM1032904	60.3	1	1
GSM1032905	72.6	1	1
GSM1032906	83.4	1	1
GSM1032908	58.4	1	1
GSM1032909	76.5	1	1
GSM1032915	59.4	1	1
GSM1032916	76	1	1
GSM1032918	62.3	0	1
GSM1032920	50.1	1	1
GSM1032925	58.2	0	1
GSM1032928	61.8	0	1
GSM1032929	60.3	0	1
GSM1032934	73	1	1
GSM1032935	60.6	0	1
GSM1032938	51.1	0	1
GSM1032948	65	0	1
GSM1032949	76	1	1
GSM1032951	77	0	1
GSM1032953	71.3	0	1
GSM1032954	75	1	1
GSM1032958	67.2	0	1
GSM1032962	60	0	1
GSM1032963	57.9	0	1
GSM1032965	64.2	1	1
GSM1032970	73.7	0	1
GSM1032971	63	0	1
GSM1032975	73.4	0	1
GSM1032977	68.2	0	1
GSM1032978	67.9	0	1
GSM1032979	79.1	0	1
GSM1032980	65.7	0	1
GSM1032981	81.5	0	1
GSM1032983	58.1	1	1
GSM1032984	42.3	0	1
GSM1032987	81.7	1	1
GSM1032990	57.3	0	1
GSM1032994	60.3	1	1
GSM1032997	74.3	0	1
GSM1032999	44.3	1	1
GSM1033000	57.7	1	1
GSM1033003	80	1	1
GSM1033004	74.6	1	1
GSM1033005	77.1	1	1
GSM1033009	66.8	0	1
GSM1033013	62.7	0	1
GSM1033021	50.2	0	1
GSM1033022	53.6	1	1
GSM1033025	61.3	0	1
GSM1033028	56.2	0	1
GSM1033029	72.3	1	1
GSM1033031	59.4	0	1
GSM1033035	74.3	1	1
GSM1033036	77.2	1	1
GSM1033037	73.1	0	1
GSM1033038	52.6	0	1
GSM1033039	48.1	0	1
GSM1033043	71.4	1	1
GSM1033054	66.3	0	1
GSM1033056	59.8	0	1
GSM1032910	71.9	0	2
GSM1032932	61.1	0	2
GSM1032940	62.7	1	2
GSM1032942	63.4	0	2
GSM1032945	74.4	1	2
GSM1032982	81.6	1	2
GSM1032986	59.9	1	2
GSM1033016	64.5	1	2
GSM1033042	66.7	1	2
GSM1032883	84.4	1	2
GSM1032898	61.4	0	2
GSM1032900	52.1	1	2
GSM1032902	64.7	1	2
GSM1032911	63.5	1	2
GSM1032913	80	1	2
GSM1032914	64.8	0	2
GSM1032919	72.2	0	2
GSM1032923	60.1	0	2
GSM1032926	66.8	1	2
GSM1032933	67.9	1	2
GSM1032937	68.6	1	2
GSM1032956	71.1	0	2
GSM1032961	47.6	1	2
GSM1032968	63.8	1	2
GSM1032973	63	0	2
GSM1032974	61	1	2
GSM1032976	79.4	1	2
GSM1032988	57.6	1	2
GSM1032993	65.4	1	2
GSM1033010	60.9	1	2
GSM1033027	65.3	0	2
GSM1033053	44.2	1	2
GSM1032893	69.8	0	3
GSM1032901	73.5	0	3
GSM1032907	75.9	1	3
GSM1032924	56.1	1	3
GSM1032936	73.8	1	3
GSM1032943	61	0	3
GSM1032960	74.9	1	3
GSM1032998	75	1	3
GSM1033001	78.5	1	3
GSM1033002	64.6	1	3
GSM1033018	55.3	0	3
GSM1033026	77.9	1	3
GSM1033052	82.1	1	3
GSM1032884	67.6	1	3
GSM1032921	67.3	0	3
GSM1032922	65.6	1	3
GSM1032944	72.3	1	3
GSM1032947	74.5	1	3
GSM1032955	48.7	1	3
GSM1032957	72.2	0	3
GSM1032959	74.8	1	3
GSM1032989	64.8	1	3
GSM1032991	61.5	1	3
GSM1033006	71.3	1	3
GSM1033012	75.7	0	3
GSM1033020	76.5	0	3
GSM1033030	60.1	1	3
GSM1033040	80.3	1	3
GSM1033047	86.2	0	3
GSM1033049	82.1	1	3
GSM1033019	81.5	1	4

## Sheet: TCGA
id	Age	Gender	T
TCGA-L4-A4E5	0	0	1
TCGA-NJ-A4YF	0	0	1
TCGA-83-5908	0	0	1
TCGA-44-3918	0	0	1
TCGA-64-1681	0	0	1
TCGA-44-6145	0	0	1
TCGA-MP-A4TJ	0	0	1
TCGA-97-A4M6	0	0	1
TCGA-99-8028	0	0	1
TCGA-97-A4M1	0	0	1
TCGA-67-6216	0	0	1
TCGA-50-8457	0	0	1
TCGA-44-7672	0	0	1
TCGA-4B-A93V	0	0	1
TCGA-73-7498	0	0	1
TCGA-91-6840	0	0	1
TCGA-86-8668	0	0	1
TCGA-49-AARE	0	0	1
TCGA-49-AARN	0	0	1
TCGA-97-7553	0	0	1
TCGA-44-6776	0	0	1
TCGA-97-8552	0	0	1
TCGA-49-AARO	0	0	1
TCGA-L9-A444	0	0	1
TCGA-55-8097	0	0	1
TCGA-J2-A4AD	0	0	1
TCGA-L9-A443	0	0	1
TCGA-95-7043	0	0	1
TCGA-55-6543	0	0	1
TCGA-55-8299	0	0	1
TCGA-55-7913	0	0	1
TCGA-50-6673	1	0	1
TCGA-44-2655	1	0	1
TCGA-73-4662	1	0	1
TCGA-50-5942	1	0	1
TCGA-44-2661	1	0	1
TCGA-50-5944	1	0	1
TCGA-67-3770	1	0	1
TCGA-44-3919	1	0	1
TCGA-38-7271	1	0	1
TCGA-49-4487	1	0	1
TCGA-44-A47G	1	0	1
TCGA-55-1595	1	0	1
TCGA-MP-A4TA	1	0	1
TCGA-67-3771	1	0	1
TCGA-78-8655	1	0	1
TCGA-49-4514	1	0	1
TCGA-91-6835	1	0	1
TCGA-50-5935	1	0	1
TCGA-99-AA5R	1	0	1
TCGA-MP-A4TH	1	0	1
TCGA-86-A456	1	0	1
TCGA-69-7980	1	0	1
TCGA-S2-AA1A	1	0	1
TCGA-97-A4M3	1	0	1
TCGA-55-8203	1	0	1
TCGA-86-7953	1	0	1
TCGA-NJ-A4YQ	1	0	1
TCGA-55-7281	1	0	1
TCGA-55-8208	1	0	1
TCGA-55-7995	1	0	1
TCGA-44-3398	1	0	1
TCGA-55-A57B	1	0	1
TCGA-49-4488	1	0	1
TCGA-O1-A52J	1	0	1
TCGA-97-7546	1	0	1
TCGA-44-A4SU	1	0	1
TCGA-55-7725	1	0	1
TCGA-55-7911	1	0	1
TCGA-55-A492	1	0	1
TCGA-55-8621	1	0	1
TCGA-93-7348	1	0	1
TCGA-91-8497	1	0	1
TCGA-93-7347	1	0	1
TCGA-97-7938	1	0	1
TCGA-J2-A4AE	1	0	1
TCGA-J2-A4AG	1	0	1
TCGA-97-7941	1	0	1
TCGA-55-7573	1	0	1
TCGA-55-7726	1	0	1
TCGA-91-8499	1	0	1
TCGA-55-A491	1	0	1
TCGA-35-4123	0	1	1
TCGA-86-8076	0	1	1
TCGA-55-6980	0	1	1
TCGA-50-7109	0	1	1
TCGA-55-8089	0	1	1
TCGA-44-6144	0	1	1
TCGA-64-1676	0	1	1
TCGA-99-8032	0	1	1
TCGA-MN-A4N5	0	1	1
TCGA-55-8206	0	1	1
TCGA-MN-A4N4	0	1	1
TCGA-44-6148	0	1	1
TCGA-55-8085	0	1	1
TCGA-86-8669	0	1	1
TCGA-49-AAR0	0	1	1
TCGA-44-6778	0	1	1
TCGA-50-5946	0	1	1
TCGA-55-8507	0	1	1
TCGA-55-7570	0	1	1
TCGA-93-A4JQ	0	1	1
TCGA-55-7903	0	1	1
TCGA-L4-A4E6	1	1	1
TCGA-35-4122	1	1	1
TCGA-05-4389	1	1	1
TCGA-49-4486	1	1	1
TCGA-78-7162	1	1	1
TCGA-55-6987	1	1	1
TCGA-97-A4M2	1	1	1
TCGA-95-7947	1	1	1
TCGA-91-6828	1	1	1
TCGA-69-8255	1	1	1
TCGA-95-7944	1	1	1
TCGA-97-8179	1	1	1
TCGA-50-8460	1	1	1
TCGA-55-8090	1	1	1
TCGA-69-7763	1	1	1
TCGA-44-A4SS	1	1	1
TCGA-97-A4M7	1	1	1
TCGA-69-7764	1	1	1
TCGA-97-A4M5	1	1	1
TCGA-49-AARR	1	1	1
TCGA-95-8039	1	1	1
TCGA-93-A4JO	1	1	1
TCGA-NJ-A55R	1	1	1
TCGA-44-7659	1	1	1
TCGA-55-A4DG	1	1	1
TCGA-55-A4DF	1	1	1
TCGA-73-4666	0	0	1
TCGA-55-6968	0	1	1
TCGA-44-3917	0	0	2
TCGA-71-6725	0	0	2
TCGA-05-4417	0	0	2
TCGA-78-8662	0	0	2
TCGA-62-A46R	0	0	2
TCGA-64-5781	0	0	2
TCGA-05-4390	0	0	2
TCGA-05-4430	0	0	2
TCGA-71-8520	0	0	2
TCGA-78-7143	0	0	2
TCGA-69-7973	0	0	2
TCGA-95-7948	0	0	2
TCGA-67-6215	0	0	2
TCGA-55-A493	0	0	2
TCGA-44-8117	0	0	2
TCGA-97-8175	0	0	2
TCGA-55-8616	0	0	2
TCGA-97-8177	0	0	2
TCGA-97-A4M0	0	0	2
TCGA-44-4112	0	0	2
TCGA-86-A4P7	0	0	2
TCGA-55-7574	0	0	2
TCGA-49-AARQ	0	0	2
TCGA-91-6836	0	0	2
TCGA-55-6985	0	0	2
TCGA-55-6971	0	0	2
TCGA-91-6847	0	0	2
TCGA-55-8510	0	0	2
TCGA-55-8087	0	0	2
TCGA-55-A494	0	0	2
TCGA-L9-A8F4	0	0	2
TCGA-55-7728	0	0	2
TCGA-44-5644	0	0	2
TCGA-78-7153	1	0	2
TCGA-62-A46O	1	0	2
TCGA-86-8075	1	0	2
TCGA-78-7540	1	0	2
TCGA-49-4501	1	0	2
TCGA-86-7954	1	0	2
TCGA-50-6592	1	0	2
TCGA-38-4631	1	0	2
TCGA-50-6590	1	0	2
TCGA-67-3774	1	0	2
TCGA-05-4405	1	0	2
TCGA-55-6986	1	0	2
TCGA-50-5931	1	0	2
TCGA-38-4630	1	0	2
TCGA-NJ-A55A	1	0	2
TCGA-MP-A5C7	1	0	2
TCGA-62-A46V	1	0	2
TCGA-50-6597	1	0	2
TCGA-73-4658	1	0	2
TCGA-67-3772	1	0	2
TCGA-67-3773	1	0	2
TCGA-38-4625	1	0	2
TCGA-05-5715	1	0	2
TCGA-44-7661	1	0	2
TCGA-97-8172	1	0	2
TCGA-73-7499	1	0	2
TCGA-97-7547	1	0	2
TCGA-44-A479	1	0	2
TCGA-55-8096	1	0	2
TCGA-55-8514	1	0	2
TCGA-69-7979	1	0	2
TCGA-44-6775	1	0	2
TCGA-55-8511	1	0	2
TCGA-55-7724	1	0	2
TCGA-44-A47A	1	0	2
TCGA-55-8204	1	0	2
TCGA-05-4420	0	1	2
TCGA-44-2666	0	1	2
TCGA-78-7535	0	1	2
TCGA-44-2668	0	1	2
TCGA-55-6969	0	1	2
TCGA-78-7542	0	1	2
TCGA-35-3615	0	1	2
TCGA-44-2656	0	1	2
TCGA-64-5778	0	1	2
TCGA-64-5774	0	1	2
TCGA-78-7163	0	1	2
TCGA-86-8673	0	1	2
TCGA-05-4410	0	1	2
TCGA-86-8358	0	1	2
TCGA-NJ-A4YP	0	1	2
TCGA-55-7576	0	1	2
TCGA-86-8585	0	1	2
TCGA-44-8120	0	1	2
TCGA-86-8073	0	1	2
TCGA-86-7955	0	1	2
TCGA-44-7671	0	1	2
TCGA-55-8302	0	1	2
TCGA-55-6642	0	1	2
TCGA-49-AAR2	0	1	2
TCGA-55-8301	0	1	2
TCGA-44-7662	0	1	2
TCGA-55-1592	1	1	2
TCGA-50-5049	1	1	2
TCGA-44-2662	1	1	2
TCGA-NJ-A4YG	1	1	2
TCGA-62-A46P	1	1	2
TCGA-78-7152	1	1	2
TCGA-05-4249	1	1	2
TCGA-78-7633	1	1	2
TCGA-MP-A4SV	1	1	2
TCGA-05-4422	1	1	2
TCGA-05-4382	1	1	2
TCGA-78-7155	1	1	2
TCGA-05-4426	1	1	2
TCGA-50-5066	1	1	2
TCGA-78-7537	1	1	2
TCGA-55-6972	1	1	2
TCGA-62-A46S	1	1	2
TCGA-05-4403	1	1	2
TCGA-05-4433	1	1	2
TCGA-62-A470	1	1	2
TCGA-50-5939	1	1	2
TCGA-44-A47B	1	1	2
TCGA-38-A44F	1	1	2
TCGA-97-A4LX	1	1	2
TCGA-91-6831	1	1	2
TCGA-97-7552	1	1	2
TCGA-44-7660	1	1	2
TCGA-55-8091	1	1	2
TCGA-91-6829	1	1	2
TCGA-97-7937	1	1	2
TCGA-55-8207	1	1	2
TCGA-55-8614	1	1	2
TCGA-55-7815	1	1	2
TCGA-93-8067	1	1	2
TCGA-69-7761	1	1	2
TCGA-55-7910	0	0	2
TCGA-86-8280	0	0	2
TCGA-MP-A4TF	0	0	2
TCGA-78-7539	1	0	2
TCGA-55-8205	1	0	2
TCGA-86-A4D0	0	1	2
TCGA-MP-A4TE	0	1	2
TCGA-91-A4BC	0	1	2
TCGA-97-8174	1	1	2
TCGA-55-A48Y	1	1	2
TCGA-86-7713	1	1	2
TCGA-55-A490	1	1	2
TCGA-55-6978	1	1	2
TCGA-53-7624	0	0	2
TCGA-50-6591	0	0	2
TCGA-73-4670	1	0	2
TCGA-05-4425	1	0	2
TCGA-MP-A4T7	1	0	2
TCGA-55-8094	0	1	2
TCGA-86-7701	1	1	2
TCGA-78-7167	1	1	2
TCGA-93-A4JN	1	1	2
TCGA-78-8648	0	0	3
TCGA-69-A59K	0	0	3
TCGA-49-6767	0	0	3
TCGA-44-7667	0	0	3
TCGA-95-7039	0	0	3
TCGA-55-8506	0	0	3
TCGA-78-7161	1	0	3
TCGA-62-8397	1	0	3
TCGA-62-8395	1	0	3
TCGA-J2-8194	1	0	3
TCGA-55-8619	1	0	3
TCGA-55-8513	1	0	3
TCGA-73-A9RS	0	1	3
TCGA-86-A4JF	0	1	3
TCGA-86-8672	0	1	3
TCGA-44-6146	0	1	3
TCGA-49-AAR9	0	1	3
TCGA-91-7771	0	1	3
TCGA-50-8459	1	1	3
TCGA-38-4629	1	1	3
TCGA-62-A472	1	1	3
TCGA-05-4424	1	1	3
TCGA-69-7760	1	1	3
TCGA-44-8119	1	1	3
TCGA-55-7284	1	1	3
TCGA-55-8092	1	1	3
TCGA-69-8453	1	1	3
TCGA-55-7994	1	1	3
TCGA-86-8056	0	0	4
TCGA-53-7813	0	0	4
TCGA-99-7458	1	0	4
TCGA-64-5775	1	1	4
TCGA-78-7149	1	1	4
TCGA-44-7670	0	0	1
TCGA-NJ-A55O	0	0	1
TCGA-86-8074	0	0	1
TCGA-55-A48X	0	0	1
TCGA-38-4627	0	0	1
TCGA-49-AAQV	0	0	1
TCGA-69-8253	0	0	1
TCGA-53-7626	1	0	1
TCGA-50-5055	1	0	1
TCGA-44-2659	1	0	1
TCGA-86-6851	1	0	1
TCGA-91-6830	1	0	1
TCGA-55-7914	1	0	1
TCGA-78-8640	0	1	1
TCGA-05-5428	0	1	1
TCGA-44-7669	0	1	1
TCGA-L9-A50W	1	1	1
TCGA-91-A4BD	1	1	1
TCGA-55-8512	0	1	1
TCGA-55-8620	0	1	1
TCGA-49-4510	0	0	2
TCGA-44-2665	0	0	2
TCGA-55-6979	0	0	2
TCGA-49-4505	0	0	2
TCGA-86-8278	0	0	2
TCGA-95-A4VN	0	0	2
TCGA-44-6779	0	0	2
TCGA-MP-A4TK	0	0	2
TCGA-50-5068	0	0	2
TCGA-55-8508	0	0	2
TCGA-49-6744	0	0	2
TCGA-05-4427	1	0	2
TCGA-38-4628	1	0	2
TCGA-73-4668	1	0	2
TCGA-78-7147	1	0	2
TCGA-49-4506	1	0	2
TCGA-MP-A4T4	1	0	2
TCGA-62-A46U	1	0	2
TCGA-55-6984	1	0	2
TCGA-55-6982	1	0	2
TCGA-67-6217	1	0	2
TCGA-86-8671	1	0	2
TCGA-J2-8192	1	0	2
TCGA-MP-A4SW	0	1	2
TCGA-55-1596	0	1	2
TCGA-78-7150	0	1	2
TCGA-55-6975	0	1	2
TCGA-MP-A4SY	0	1	2
TCGA-73-4676	0	1	2
TCGA-86-8279	0	1	2
TCGA-86-8674	0	1	2
TCGA-86-6562	0	1	2
TCGA-L9-A743	0	1	2
TCGA-MN-A4N1	0	1	2
TCGA-95-7567	0	1	2
TCGA-86-8054	0	1	2
TCGA-62-A471	0	1	2
TCGA-53-A4EZ	0	1	2
TCGA-69-7978	0	1	2
TCGA-05-5423	1	1	2
TCGA-05-4397	1	1	2
TCGA-05-4432	1	1	2
TCGA-78-8660	1	1	2
TCGA-78-7148	1	1	2
TCGA-64-5815	1	1	2
TCGA-50-5932	1	1	2
TCGA-55-6983	1	1	2
TCGA-78-7166	1	1	2
TCGA-95-8494	1	1	2
TCGA-L9-A7SV	1	1	2
TCGA-49-6742	1	1	2
TCGA-86-7711	1	1	2
TCGA-95-7562	1	1	2
TCGA-MP-A4TI	1	1	2
TCGA-86-8055	1	1	2
TCGA-05-5425	1	1	2
TCGA-49-AAR3	1	1	2
TCGA-55-6712	1	1	2
TCGA-55-7907	1	1	2
TCGA-38-4632	0	1	2
TCGA-49-4507	1	0	3
TCGA-05-4250	1	0	3
TCGA-73-4675	0	1	3
TCGA-97-8176	0	1	3
TCGA-55-7227	1	1	3
TCGA-50-5044	1	0	4
TCGA-NJ-A7XG	0	1	4
TCGA-05-4396	1	1	4
TCGA-78-7145	0	0	4
TCGA-05-4434	1	0	4
TCGA-78-7156	0	1	4
TCGA-50-6593	0	0	1
TCGA-55-6981	0	0	1
TCGA-44-6774	0	0	1
TCGA-64-1679	0	0	1
TCGA-86-7714	0	0	1
TCGA-86-A4P8	0	0	1
TCGA-49-6761	1	0	1
TCGA-MP-A4T6	1	0	1
TCGA-49-6743	1	0	1
TCGA-55-8505	0	1	1
TCGA-MP-A4TC	1	1	1
TCGA-55-7727	1	1	1
TCGA-50-5051	0	0	2
TCGA-78-7220	0	0	2
TCGA-50-5941	0	0	2
TCGA-MP-A4T9	0	0	2
TCGA-69-7974	0	0	2
TCGA-62-A46Y	1	0	2
TCGA-78-7146	1	0	2
TCGA-62-8402	1	0	2
TCGA-44-3396	1	0	2
TCGA-50-6595	1	0	2
TCGA-64-1677	1	0	2
TCGA-NJ-A4YI	1	0	2
TCGA-97-7554	1	0	2
TCGA-95-A4VP	1	0	2
TCGA-95-A4VK	1	0	2
TCGA-55-6970	1	0	2
TCGA-49-4512	1	0	2
TCGA-91-6849	1	0	2
TCGA-97-8547	1	0	2
TCGA-38-6178	1	0	2
TCGA-50-5930	0	1	2
TCGA-62-8398	0	1	2
TCGA-50-5936	0	1	2
TCGA-35-5375	0	1	2
TCGA-64-5779	0	1	2
TCGA-62-8399	0	1	2
TCGA-44-5643	0	1	2
TCGA-49-AAR4	0	1	2
TCGA-91-6848	0	1	2
TCGA-05-4384	1	1	2
TCGA-73-4659	1	1	2
TCGA-05-5420	1	1	2
TCGA-55-1594	1	1	2
TCGA-MP-A4T8	1	1	2
TCGA-78-7536	1	1	2
TCGA-MP-A4TD	1	1	2
TCGA-50-5072	1	1	2
TCGA-49-6745	1	1	2
TCGA-64-1680	0	1	2
TCGA-05-4244	1	1	2
TCGA-97-8171	1	1	2
TCGA-49-4490	0	0	3
TCGA-99-8025	1	0	3
TCGA-50-6594	1	0	3
TCGA-55-7283	1	0	3
TCGA-86-8359	0	1	3
TCGA-05-5429	0	1	3
TCGA-05-4418	1	1	3
TCGA-78-7154	1	1	3
TCGA-49-4494	1	1	3
TCGA-55-8615	1	1	3
TCGA-L9-A5IP	0	0	3
TCGA-78-7158	0	0	4
TCGA-62-8394	1	0	4
TCGA-05-4415	0	1	4
TCGA-50-5933	1	1	4
TCGA-05-4395	1	1	4
TCGA-78-7160	0	1	4
TCGA-55-A48Z	0	0	1
TCGA-05-4398	0	0	4

## Sheet: OAK
	alias	ACTARM	HIST	OS_MONTHS	OS_CENSOR	PFS_MONTHS	PFS_CENSOR	BCOR	STUDYNAME
1	EA-dd8d38f9e3	MPDL3280A	NON-SQUAMOUS	13.7659	1	1.41273	1	PD	OAK
2	EA-9afeed06ee	Docetaxel	NON-SQUAMOUS	10.5133	1	5.58522	1	SD	OAK
3	EA-b72743cd6c	Docetaxel	SQUAMOUS	24.4107	0	4.3039	1	SD	OAK
4	EA-7a3e67166e	MPDL3280A	NON-SQUAMOUS	26.9405	0	4.20534	1	CR	OAK
5	EA-305611e084	Docetaxel	NON-SQUAMOUS	10.809	1	10.809	1	PR	OAK
6	EA-31bc57399d	Docetaxel	NON-SQUAMOUS	5.55236	0	5.55236	1	SD	OAK
7	EA-5cfd968276	Docetaxel	SQUAMOUS	15.4415	1	6.76797	1	PR	OAK
8	EA-c6c26eef88	MPDL3280A	NON-SQUAMOUS	6.04517	1	2.69405	1	SD	OAK
9	EA-8a806dc56d	Docetaxel	NON-SQUAMOUS	2.85832	1	1.37988	1	PD	OAK
10	EA-9badac236f	MPDL3280A	NON-SQUAMOUS	22.4066	1	8.93634	1	SD	OAK
11	EA-fd270a3044	Docetaxel	NON-SQUAMOUS	9.26489	1	1.37988	1	PD	OAK
12	EA-428b5f374f	MPDL3280A	NON-SQUAMOUS	22.5051	0	1.41273	1	PD	OAK
13	EA-4f3bc8f52a	Docetaxel	NON-SQUAMOUS	3.05544	1	3.05544	1	SD	OAK
14	EA-b54c43ca1b	MPDL3280A	NON-SQUAMOUS	1.01848	0	0.0328542	0		OAK
15	EA-e71a94e2c1	MPDL3280A	SQUAMOUS	5.02669	1	5.02669	1	SD	OAK
16	EA-0a5483d81c	Docetaxel	SQUAMOUS	2.26694	1	2.26694	1	SD	OAK
17	EA-6ecb83e03d	Docetaxel	NON-SQUAMOUS	11.8275	1	11.8275	1	SD	OAK
18	EA-4227d50c29	MPDL3280A	NON-SQUAMOUS	21.9466	1	1.21561	1	PD	OAK
19	EA-59aa67b29e	MPDL3280A	NON-SQUAMOUS	21.0595	1	9.03491	1	PR	OAK
20	EA-867398e460	Docetaxel	SQUAMOUS	4.53388	1	1.60986	1	PD	OAK
21	EA-4b20637c67	MPDL3280A	NON-SQUAMOUS	11.0719	1	4.10678	1	SD	OAK
22	EA-0be42d8a8e	Docetaxel	SQUAMOUS	12.9117	1	1.41273	1	PD	OAK
23	EA-6afb90dced	Docetaxel	NON-SQUAMOUS	12.7803	1	12.7803	1	PR	OAK
24	EA-d4969df236	MPDL3280A	NON-SQUAMOUS	7.09651	1	1.34702	1	PD	OAK
25	EA-6a05900be3	MPDL3280A	NON-SQUAMOUS	29.0103	0	5.55236	1	SD	OAK
26	EA-94f6872f22	MPDL3280A	NON-SQUAMOUS	5.02669	1	2.56263	1	PD	OAK
27	EA-43a4700311	Docetaxel	SQUAMOUS	3.84394	1	2.52977	1	PD	OAK
28	EA-15ec48b0b6	Docetaxel	SQUAMOUS	4.63244	1	0.755647	1	PD	OAK
29	EA-57bf9583e5	Docetaxel	SQUAMOUS	11.5975	1	5.61807	1	SD	OAK
30	EA-0eebb976e7	Docetaxel	NON-SQUAMOUS	28.3532	0	0.0328542	0		OAK
31	EA-8b682741ca	MPDL3280A	NON-SQUAMOUS	31.6386	0	18.8912	1	SD	OAK
32	EA-a5673d3d6d	MPDL3280A	SQUAMOUS	3.154	1	3.154	1	SD	OAK
33	EA-d22ebe7c7f	Docetaxel	SQUAMOUS	2.85832	0	1.24846	0	NE	OAK
34	EA-98c2ccc42c	MPDL3280A	NON-SQUAMOUS	30.1602	0	1.37988	1	PD	OAK
35	EA-699c86eb81	Docetaxel	SQUAMOUS	6.07803	1	2.66119	1	PD	OAK
36	EA-2b309823f7	MPDL3280A	NON-SQUAMOUS	6.11088	1	4.13963	1	SD	OAK
37	EA-e4596332ac	Docetaxel	NON-SQUAMOUS	1.577	0	1.54415	1	PD	OAK
38	EA-217d735251	MPDL3280A	NON-SQUAMOUS	12.7146	1	2.92402	1	SD	OAK
39	EA-0da6ae6c2d	Docetaxel	SQUAMOUS	9.16632	1	5.65092	1	SD	OAK
40	EA-1edbd1e6b1	Docetaxel	NON-SQUAMOUS	5.94661	1	1.54415	1	PD	OAK
41	EA-c4dd048b35	Docetaxel	NON-SQUAMOUS	5.35524	1	1.44559	1	PD	OAK
42	EA-b40e660b2c	Docetaxel	NON-SQUAMOUS	4.82957	1	2.46407	1	PD	OAK
43	EA-6542c831e7	MPDL3280A	SQUAMOUS	12.8131	1	12.8131	1	SD	OAK
44	EA-3f925064db	Docetaxel	NON-SQUAMOUS	23.0637	0	10.3162	1	PR	OAK
45	EA-40a10eb8b8	Docetaxel	NON-SQUAMOUS	6.80082	1	2.98973	1	SD	OAK
46	EA-11ba06a132	Docetaxel	NON-SQUAMOUS	3.28542	1	3.28542	1		OAK
47	EA-221a117856	MPDL3280A	SQUAMOUS	33.4456	0	1.28131	1	PD	OAK
48	EA-3ad49038f2	MPDL3280A	SQUAMOUS	12.9446	1	8.31211	1	PR	OAK
49	EA-e124954ab9	Docetaxel	NON-SQUAMOUS	30.0616	0	29.0103	0	PR	OAK
50	EA-2c3fa128ad	Docetaxel	NON-SQUAMOUS	9.03491	1	5.25667	1	SD	OAK
51	EA-bcd8cc284b	Docetaxel	NON-SQUAMOUS	8.34497	1	1.41273	1	PD	OAK
52	EA-8329a80bed	Docetaxel	NON-SQUAMOUS	19.384	1	3.35113	1	PD	OAK
53	EA-809d453920	Docetaxel	NON-SQUAMOUS	24.7064	1	1.1499	1	PD	OAK
54	EA-84fdb7db42	Docetaxel	NON-SQUAMOUS	8.14784	1	4.3039	1	SD	OAK
55	EA-c25ac1d9df	MPDL3280A	SQUAMOUS	1.67556	1	1.67556	1	NE	OAK
56	EA-f3c3c86cad	Docetaxel	NON-SQUAMOUS	6.86653	1	0.689938	1	PD	OAK
57	EA-8dbf47a63b	Docetaxel	NON-SQUAMOUS	5.55236	1	4.17248	1	SD	OAK
58	EA-05ef70125f	MPDL3280A	NON-SQUAMOUS	18.8912	1	1.11704	1	PD	OAK
59	EA-d1b6fb4598	MPDL3280A	NON-SQUAMOUS	32.0329	0	2.79261	1	SD	OAK
60	EA-8d08c6f804	Docetaxel	NON-SQUAMOUS	27.269	0	8.14784	1	PR	OAK
61	EA-c29c6cb18b	MPDL3280A	NON-SQUAMOUS	12.9774	1	2.43121	1	SD	OAK
62	EA-2f087e6489	Docetaxel	NON-SQUAMOUS	9.69199	1	5.78234	1	PR	OAK
63	EA-f6365a46c2	Docetaxel	NON-SQUAMOUS	5.12526	0	5.12526	1	PR	OAK
64	EA-065eaa2a79	MPDL3280A	NON-SQUAMOUS	0.985626	1	0.985626	1		OAK
65	EA-eb349f1fa4	Docetaxel	SQUAMOUS	22.2752	0	2.95688	1	SD	OAK
66	EA-752e0b914b	Docetaxel	NON-SQUAMOUS	23.1622	0	4.13963	1	SD	OAK
67	EA-94c670cf1e	MPDL3280A	NON-SQUAMOUS	21.3552	0	14.2916	1	SD	OAK
68	EA-92e0c307da	Docetaxel	NON-SQUAMOUS	26.9733	0	6.93224	1	SD	OAK
69	EA-df7ba5cd1d	MPDL3280A	SQUAMOUS	3.05544	1	1.44559	1	PD	OAK
70	EA-e8a8c291f5	MPDL3280A	SQUAMOUS	0.492813	1	0.492813	1		OAK
71	EA-c7d4f27870	Docetaxel	SQUAMOUS	6.89938	1	2.66119	1	SD	OAK
72	EA-3c4c8f8be9	MPDL3280A	NON-SQUAMOUS	22.9651	0	7.06366	1	SD	OAK
73	EA-01813c5ad1	MPDL3280A	NON-SQUAMOUS	5.02669	1	1.18275	1	PD	OAK
74	EA-bc79c6e22d	Docetaxel	NON-SQUAMOUS	5.84805	1	5.38809	1	SD	OAK
75	EA-bd84107f9d	MPDL3280A	NON-SQUAMOUS	31.8029	0	10.8419	0	PR	OAK
76	EA-abd9f928e5	Docetaxel	SQUAMOUS	17.2485	1	1.44559	1	PD	OAK
77	EA-8edc84c2f1	MPDL3280A	NON-SQUAMOUS	2.82546	1	1.44559	1	PD	OAK
78	EA-72bf235b8d	MPDL3280A	NON-SQUAMOUS	7.88501	1	1.60986	1	PD	OAK
79	EA-18fe387769	Docetaxel	NON-SQUAMOUS	21.7495	0	6.01232	1	SD	OAK
80	EA-7bed3ce5a0	MPDL3280A	SQUAMOUS	5.8152	0	2.92402	1	SD	OAK
81	EA-8364b312ee	MPDL3280A	NON-SQUAMOUS	25.6263	0	24.9035	0	PR	OAK
82	EA-b481ead925	MPDL3280A	NON-SQUAMOUS	0.394251	1	0.394251	1		OAK
83	EA-c10ae20da0	MPDL3280A	SQUAMOUS	14.0616	1	7.16222	1	SD	OAK
84	EA-06cda66ef1	Docetaxel	NON-SQUAMOUS	29.7659	0	28.7803	0	PR	OAK
85	EA-49cc660fd5	Docetaxel	SQUAMOUS	1.18275	1	1.18275	1		OAK
86	EA-fc7a9dadc3	Docetaxel	NON-SQUAMOUS	4.17248	1	2.85832	1	PD	OAK
87	EA-b395382896	Docetaxel	NON-SQUAMOUS	32.8542	0	9.36345	1	SD	OAK
88	EA-9a4b749eaf	MPDL3280A	SQUAMOUS	18.2012	1	10.5133	1	SD	OAK
89	EA-ffe004da1c	MPDL3280A	SQUAMOUS	27.4004	1	1.44559	1	PD	OAK
90	EA-0c3d3430e5	Docetaxel	SQUAMOUS	22.0452	1	2.79261	1	PD	OAK
91	EA-44b26cb538	Docetaxel	SQUAMOUS	20.7967	0	20.6982	0	SD	OAK
92	EA-eed6f87fd6	MPDL3280A	SQUAMOUS	23.3265	1	4.27105	1	PR	OAK
93	EA-a3150b5d15	MPDL3280A	NON-SQUAMOUS	25.7906	0	5.32238	1	PR	OAK
94	EA-8e84ee04e0	MPDL3280A	NON-SQUAMOUS	27.0062	1	1.577	1	PD	OAK
95	EA-f7dc22a3e4	Docetaxel	NON-SQUAMOUS	2.23409	1	2.23409	1	NE	OAK
96	EA-c462323c72	MPDL3280A	NON-SQUAMOUS	16.3943	1	1.24846	1	PD	OAK
97	EA-0ed12cf5b1	MPDL3280A	SQUAMOUS	29.6016	0	0.525667	1	PD	OAK
98	EA-58b77792e4	Docetaxel	NON-SQUAMOUS	2.52977	1	1.41273	1	PD	OAK
99	EA-477e42b772	Docetaxel	SQUAMOUS	5.0924	0	4.40246	0	SD	OAK
100	EA-916f535659	Docetaxel	NON-SQUAMOUS	3.64682	1	1.18275	1	PD	OAK
101	EA-bfe43f86f1	Docetaxel	NON-SQUAMOUS	21.848	0	4.07392	1	SD	OAK
102	EA-82af189b9f	Docetaxel	NON-SQUAMOUS	4.56674	1	2.79261	1	PD	OAK
103	EA-3f93ecc626	Docetaxel	NON-SQUAMOUS	20.0411	1	20.0411	1	PR	OAK
104	EA-fdd080d56a	Docetaxel	NON-SQUAMOUS	23.0308	0	12.5832	1	PR	OAK
105	EA-4fb4b5723c	Docetaxel	NON-SQUAMOUS	27.499	0	13.6016	1	SD	OAK
106	EA-70dc4111a1	MPDL3280A	NON-SQUAMOUS	21.4538	1	1.37988	1	PD	OAK
107	EA-9f7edd6526	Docetaxel	SQUAMOUS	0.919918	1	0.919918	1		OAK
108	EA-74e8aa68c1	Docetaxel	NON-SQUAMOUS	3.97536	1	2.66119	1	PD	OAK
109	EA-b34cdb17ee	MPDL3280A	NON-SQUAMOUS	7.52361	1	4.43532	1	SD	OAK
110	EA-58fa75bda2	Docetaxel	NON-SQUAMOUS	24.6735	1	7.42505	1	PR	OAK
111	EA-94c6ba1664	MPDL3280A	SQUAMOUS	8.14784	1	2.92402	1	SD	OAK
112	EA-59aff587d0	Docetaxel	NON-SQUAMOUS	2.49692	1	2.49692	1	NE	OAK
113	EA-4effb7f3c8	Docetaxel	NON-SQUAMOUS	16.6242	1	8.44353	1	SD	OAK
114	EA-2f4c72da22	MPDL3280A	NON-SQUAMOUS	9.69199	1	1.24846	1	PD	OAK
115	EA-f66ce68638	Docetaxel	NON-SQUAMOUS	18.1027	1	3.81109	1	SD	OAK
116	EA-584decb792	Docetaxel	NON-SQUAMOUS	31.0144	0	9.42916	1	SD	OAK
117	EA-9efb7c0960	MPDL3280A	NON-SQUAMOUS	0.788501	1	0.328542	1	PD	OAK
118	EA-e3cfaf8036	MPDL3280A	NON-SQUAMOUS	14.3244	1	1.37988	1	PD	OAK
119	EA-deb1282668	MPDL3280A	SQUAMOUS	25.692	0	25.1006	0	PR	OAK
120	EA-a18e0439db	MPDL3280A	NON-SQUAMOUS	1.83984	1	1.41273	1	PD	OAK
121	EA-d5d337b227	MPDL3280A	SQUAMOUS	7.22793	0	6.96509	1	SD	OAK
122	EA-75925e872f	MPDL3280A	NON-SQUAMOUS	26.2505	0	4.17248	1	PR	OAK
123	EA-41a13f6858	MPDL3280A	NON-SQUAMOUS	1.80698	0	1.44559	1	PD	OAK
124	EA-a9869a0237	MPDL3280A	NON-SQUAMOUS	10.809	1	1.41273	1	PD	OAK
125	EA-0b137c8555	Docetaxel	SQUAMOUS	25.1335	0	8.34497	1	SD	OAK
126	EA-e658480097	MPDL3280A	NON-SQUAMOUS	15.9014	1	12.4517	1	SD	OAK
127	EA-c28e1571f1	Docetaxel	NON-SQUAMOUS	10.7105	1	6.2423	1	SD	OAK
128	EA-dee3abb161	MPDL3280A	NON-SQUAMOUS	17.6099	1	4.17248	1	SD	OAK
129	EA-b163abbb35	MPDL3280A	NON-SQUAMOUS	13.5031	1	13.5031	1	SD	OAK
130	EA-2fbdfe2839	MPDL3280A	NON-SQUAMOUS	27.6632	0	26.2177	0	SD	OAK
131	EA-d76c2ef3ec	MPDL3280A	NON-SQUAMOUS	29.9959	0	18.9897	1	SD	OAK
132	EA-49cb514d22	MPDL3280A	SQUAMOUS	14.4559	1	12.4846	1	SD	OAK
133	EA-5cbdba0157	Docetaxel	NON-SQUAMOUS	0.788501	1	0.788501	1		OAK
134	EA-c2c0dfe2a6	Docetaxel	SQUAMOUS	7.42505	0	1.31417	1	PD	OAK
135	EA-5487a4be29	Docetaxel	SQUAMOUS	5.55236	1	2.85832	1	SD	OAK
136	EA-0f8bd46cdd	MPDL3280A	SQUAMOUS	25.9877	0	24.6735	0	PR	OAK
137	EA-59b481939c	MPDL3280A	NON-SQUAMOUS	21.7166	0	20.5996	0	PR	OAK
138	EA-43981e52dc	Docetaxel	NON-SQUAMOUS	26.7105	0	4.3039	0	SD	OAK
139	EA-d853fb58e4	Docetaxel	SQUAMOUS	1.08419	1	1.08419	1		OAK
140	EA-b8db47d981	MPDL3280A	SQUAMOUS	2.43121	1	0.459959	1	PD	OAK
141	EA-c75f3b0201	MPDL3280A	NON-SQUAMOUS	0.821355	0	0.0328542	0		OAK
142	EA-932778cee7	MPDL3280A	SQUAMOUS	28.7803	0	4.17248	1	PR	OAK
143	EA-63ddec6c3b	MPDL3280A	SQUAMOUS	3.12115	1	1.05133	1	PD	OAK
144	EA-d23ea9fdb5	Docetaxel	NON-SQUAMOUS	17.4784	1	17.4784	1	SD	OAK
145	EA-44debdb806	Docetaxel	NON-SQUAMOUS	4.82957	1	2.33265	1	PD	OAK
146	EA-cc1e8129af	MPDL3280A	NON-SQUAMOUS	12.616	1	3.90965	1	SD	OAK
147	EA-1d5156213b	MPDL3280A	NON-SQUAMOUS	29.5031	0	4.20534	1	SD	OAK
148	EA-94bba3f5b7	MPDL3280A	NON-SQUAMOUS	25.6263	0	23.5893	0	PR	OAK
149	EA-c26eb17a48	Docetaxel	NON-SQUAMOUS	18.6283	1	5.65092	1	PR	OAK
150	EA-5b294e4dad	Docetaxel	NON-SQUAMOUS	0.919918	1	0.919918	1		OAK
151	EA-54f37562a2	Docetaxel	NON-SQUAMOUS	2.16838	1	1.44559	1	PD	OAK
152	EA-6b186ee14c	Docetaxel	NON-SQUAMOUS	0.854209	1	0.689938	1	PD	OAK
153	EA-77cd760c62	MPDL3280A	NON-SQUAMOUS	24.6407	1	10.1848	1	SD	OAK
154	EA-3fa8e9b1b8	Docetaxel	NON-SQUAMOUS	4.89528	1	1.41273	1	PD	OAK
155	EA-8fc1983dbd	Docetaxel	SQUAMOUS	11.6961	1	1.11704	1	PD	OAK
156	EA-1376174dfc	Docetaxel	NON-SQUAMOUS	14.0287	1	5.4538	1	SD	OAK
157	EA-ac64c022d7	MPDL3280A	SQUAMOUS	0.361396	1	0.361396	1	NE	OAK
158	EA-a285584af5	MPDL3280A	NON-SQUAMOUS	11.1704	1	5.84805	1	SD	OAK
159	EA-9e47ef3011	Docetaxel	SQUAMOUS	1.37988	1	1.37988	1	NE	OAK
160	EA-f167c59251	MPDL3280A	SQUAMOUS	5.0924	0	4.17248	1	SD	OAK
161	EA-c99cf6b782	Docetaxel	SQUAMOUS	26.5133	0	24.8706	0	PR	OAK
162	EA-24fb5134f9	MPDL3280A	NON-SQUAMOUS	8.90349	1	1.41273	1	PD	OAK
163	EA-4ed095dc40	Docetaxel	SQUAMOUS	12.5503	1	1.47844	1	PD	OAK
164	EA-832e01df62	Docetaxel	SQUAMOUS	3.54825	1	3.54825	1	NE	OAK
165	EA-dc95d4320d	MPDL3280A	SQUAMOUS	11.2361	1	10.1848	1	SD	OAK
166	EA-848c2ef6fc	MPDL3280A	NON-SQUAMOUS	19.2526	0	10.2834	1	PR	OAK
167	EA-2252a1d357	Docetaxel	NON-SQUAMOUS	16.2957	1	8.24641	1	PR	OAK
168	EA-98cf29a4de	Docetaxel	NON-SQUAMOUS	23.2936	0	4.50103	0	SD	OAK
169	EA-3ff3c4dea1	MPDL3280A	NON-SQUAMOUS	22.2423	1	8.21355	1	PR	OAK
170	EA-e57470b246	MPDL3280A	NON-SQUAMOUS	26.9405	0	26.9405	0	PR	OAK
171	EA-0e1d5bde8d	MPDL3280A	SQUAMOUS	4.40246	1	4.40246	1		OAK
172	EA-486b56bcf8	MPDL3280A	NON-SQUAMOUS	4.07392	1	1.18275	1	PD	OAK
173	EA-a862ca56ac	MPDL3280A	NON-SQUAMOUS	2.95688	1	0.952772	1	PD	OAK
174	EA-81d8c3e57b	MPDL3280A	NON-SQUAMOUS	22.5708	0	22.3409	0	CR	OAK
175	EA-88eb003566	Docetaxel	NON-SQUAMOUS	3.84394	1	1.41273	1	PD	OAK
176	EA-ebb57dedd5	Docetaxel	SQUAMOUS	5.61807	1	1.41273	1	PD	OAK
177	EA-0b41ec80ed	Docetaxel	NON-SQUAMOUS	26.2505	0	1.37988	1	PD	OAK
178	EA-64f823babd	MPDL3280A	NON-SQUAMOUS	1.74127	1	0.919918	1	PD	OAK
179	EA-d9f7354b56	Docetaxel	NON-SQUAMOUS	27.0719	0	10.4476	1	SD	OAK
180	EA-5b80f9037d	Docetaxel	NON-SQUAMOUS	16.8542	1	16.8542	1	SD	OAK
181	EA-2bd19392cc	MPDL3280A	NON-SQUAMOUS	5.0924	1	1.41273	1	PD	OAK
182	EA-37a40c2034	Docetaxel	NON-SQUAMOUS	21.9466	0	16.6571	1	PR	OAK
183	EA-f7d4c4712c	MPDL3280A	NON-SQUAMOUS	5.22382	1	2.79261	1	SD	OAK
184	EA-261dfab612	MPDL3280A	SQUAMOUS	22.8337	0	18.8912	1	CR	OAK
185	EA-6f367223f6	MPDL3280A	NON-SQUAMOUS	15.0472	1	1.51129	1	PD	OAK
186	EA-0a4575323c	Docetaxel	NON-SQUAMOUS	3.28542	1	1.54415	1	PD	OAK
187	EA-43301ccc3f	Docetaxel	NON-SQUAMOUS	10.2505	1	2.20123	1	SD	OAK
188	EA-72cd721440	MPDL3280A	NON-SQUAMOUS	23.4908	1	10.3819	1	SD	OAK
189	EA-df9f008e2a	Docetaxel	SQUAMOUS	5.55236	1	1.28131	1	PD	OAK
190	EA-c27c5a9e1a	MPDL3280A	NON-SQUAMOUS	0.821355	1	0.525667	1	PD	OAK
191	EA-3ff31551ee	Docetaxel	NON-SQUAMOUS	2.3655	1	2.3655	1		OAK
192	EA-f2b7c893ac	MPDL3280A	NON-SQUAMOUS	6.80082	1	1.60986	1	PD	OAK
193	EA-52023a1477	MPDL3280A	SQUAMOUS	22.3409	0	20.8296	0	PR	OAK
194	EA-fa006eae5f	Docetaxel	NON-SQUAMOUS	2.89117	1	2.89117	1	NE	OAK
195	EA-80713f6571	Docetaxel	NON-SQUAMOUS	2.79261	0	2.56263	1	SD	OAK
196	EA-c90c72d336	MPDL3280A	SQUAMOUS	15.5072	1	2.66119	1	PD	OAK
197	EA-54a47375d4	Docetaxel	NON-SQUAMOUS	8.73922	0	5.51951	1	SD	OAK
198	EA-28309af25e	MPDL3280A	NON-SQUAMOUS	1.21561	1	1.21561	1		OAK
199	EA-eb40918a95	Docetaxel	NON-SQUAMOUS	3.02259	1	1.44559	1	PD	OAK
200	EA-dea5a534a4	MPDL3280A	NON-SQUAMOUS	4.07392	1	1.37988	1	PD	OAK
201	EA-30103435d3	MPDL3280A	NON-SQUAMOUS	13.1745	1	1.60986	1	PD	OAK
202	EA-21afb03371	MPDL3280A	SQUAMOUS	8.41068	1	1.41273	1	PD	OAK
203	EA-6516270f69	MPDL3280A	NON-SQUAMOUS	5.25667	1	1.54415	1	PD	OAK
204	EA-8de6ace1fe	Docetaxel	NON-SQUAMOUS	8.77207	1	1.08419	1	PD	OAK
205	EA-d89deb4e3e	MPDL3280A	NON-SQUAMOUS	24.9363	0	18.8912	1	SD	OAK
206	EA-1f98fc9c45	MPDL3280A	NON-SQUAMOUS	2.7269	1	1.21561	1	PD	OAK
207	EA-033a6dffad	MPDL3280A	NON-SQUAMOUS	3.94251	0	3.94251	1	SD	OAK
208	EA-416b3b12b7	MPDL3280A	NON-SQUAMOUS	22.8008	0	5.55236	1	SD	OAK
209	EA-3c1c49517a	MPDL3280A	NON-SQUAMOUS	5.68378	1	1.37988	1	PD	OAK
210	EA-e96d1f7c01	Docetaxel	NON-SQUAMOUS	22.6366	0	22.6366	0	PR	OAK
211	EA-1e2b90f1b7	Docetaxel	NON-SQUAMOUS	16.9528	1	2.69405	1	PD	OAK
212	EA-f50cdf3b37	MPDL3280A	NON-SQUAMOUS	17.6427	1	2.66119	1	PD	OAK
213	EA-1e46058ae9	MPDL3280A	NON-SQUAMOUS	17.1499	1	1.41273	1	PD	OAK
214	EA-fde78bb036	MPDL3280A	NON-SQUAMOUS	6.14374	1	1.44559	1	PD	OAK
215	EA-b48e7841f6	Docetaxel	NON-SQUAMOUS	1.11704	1	1.11704	1		OAK
216	EA-b33219953f	Docetaxel	NON-SQUAMOUS	4.89528	1	2.16838	1	SD	OAK
217	EA-2f86e5f81f	MPDL3280A	NON-SQUAMOUS	18.8583	1	1.44559	1	PD	OAK
218	EA-2190f20505	Docetaxel	SQUAMOUS	1.90554	1	1.31417	1	PD	OAK
219	EA-07d7e22dce	Docetaxel	SQUAMOUS	6.93224	0	6.93224	0	SD	OAK
220	EA-9ce9757dbf	MPDL3280A	NON-SQUAMOUS	2.52977	1	2.52977	1	NE	OAK
221	EA-2eb0e0f5d5	Docetaxel	SQUAMOUS	10.1191	1	1.24846	1	PD	OAK
222	EA-23bc18f12d	MPDL3280A	NON-SQUAMOUS	8.93634	0	6.96509	1	SD	OAK
223	EA-4d848746ba	MPDL3280A	NON-SQUAMOUS	7.8193	1	2.13552	1	PD	OAK
224	EA-1d1dae5757	MPDL3280A	NON-SQUAMOUS	10.1848	1	1.28131	1	PD	OAK
225	EA-31308b91bb	MPDL3280A	NON-SQUAMOUS	6.34086	1	5.78234	1	SD	OAK
226	EA-ef4f5802e1	MPDL3280A	SQUAMOUS	25.1335	1	1.67556	1	PD	OAK
227	EA-b351474656	Docetaxel	NON-SQUAMOUS	0.459959	1	0.459959	1		OAK
228	EA-1492683ed6	Docetaxel	NON-SQUAMOUS	22.6694	1	12.386	1	PR	OAK
229	EA-d0d681c15e	Docetaxel	NON-SQUAMOUS	22.8994	0	16.6899	1	SD	OAK
230	EA-44ccd5ac82	MPDL3280A	NON-SQUAMOUS	25.9548	0	25.7248	0	PR	OAK
231	EA-b19e574747	Docetaxel	SQUAMOUS	3.74538	1	3.74538	1	SD	OAK
232	EA-fc2d728359	Docetaxel	SQUAMOUS	10.2834	1	10.2834	1	SD	OAK
233	EA-727bae315b	MPDL3280A	SQUAMOUS	4.36961	1	1.21561	1	PD	OAK
234	EA-5722fb4999	Docetaxel	NON-SQUAMOUS	2.29979	1	2.29979	1		OAK
235	EA-fc46c34ffb	Docetaxel	SQUAMOUS	11.5318	1	4.59959	1	SD	OAK
236	EA-15ef0fa6c6	MPDL3280A	SQUAMOUS	9.42916	1	1.41273	1	PD	OAK
237	EA-701e7456c9	Docetaxel	SQUAMOUS	8.87064	1	1.34702	1	PD	OAK
238	EA-8f00f63c45	MPDL3280A	SQUAMOUS	2.23409	1	1.44559	1	PD	OAK
239	EA-d1218e0dd0	Docetaxel	NON-SQUAMOUS	0.525667	1	0.525667	1		OAK
240	EA-0a32b10266	MPDL3280A	NON-SQUAMOUS	6.6037	1	6.6037	1	PR	OAK
241	EA-71f4dd15d9	Docetaxel	NON-SQUAMOUS	21.9466	0	6.04517	1	SD	OAK
242	EA-634f98825f	MPDL3280A	NON-SQUAMOUS	4.6653	1	4.6653	1	SD	OAK
243	EA-862a997bc9	MPDL3280A	NON-SQUAMOUS	1.83984	1	1.83984	1	SD	OAK
244	EA-3cc102aec3	Docetaxel	NON-SQUAMOUS	27.9261	0	10.9076	1	PR	OAK
245	EA-d13394b0ef	MPDL3280A	NON-SQUAMOUS	1.87269	1	1.47844	1	PD	OAK
246	EA-90635f2a8f	MPDL3280A	NON-SQUAMOUS	23.885	0	1.37988	1	PD	OAK
247	EA-5546f7b1d1	MPDL3280A	NON-SQUAMOUS	23.5893	0	22.8008	0	PR	OAK
248	EA-62a0791478	Docetaxel	SQUAMOUS	1.08419	1	1.08419	1		OAK
249	EA-5d82b0301f	Docetaxel	NON-SQUAMOUS	3.25257	1	2.46407	1	SD	OAK
250	EA-c595fde491	MPDL3280A	NON-SQUAMOUS	0.755647	1	0.755647	1		OAK
251	EA-42f586f0dc	Docetaxel	NON-SQUAMOUS	20.8624	0	20.7639	0	SD	OAK
252	EA-b249172d62	MPDL3280A	NON-SQUAMOUS	19.0554	1	12.616	1	SD	OAK
253	EA-6c35cca71f	MPDL3280A	NON-SQUAMOUS	15.54	1	1.34702	1	PD	OAK
254	EA-fcc26b4302	MPDL3280A	NON-SQUAMOUS	3.5154	1	1.64271	1	PD	OAK
255	EA-ea47f20418	MPDL3280A	NON-SQUAMOUS	18.7926	1	18.7926	1	NE	OAK
256	EA-238664a194	Docetaxel	NON-SQUAMOUS	28.1561	0	20.1068	1	PR	OAK
257	EA-628af3e0bc	MPDL3280A	SQUAMOUS	0.887064	1	0.887064	1		OAK
258	EA-eca8275487	Docetaxel	NON-SQUAMOUS	19.8439	1	2.75975	1	PD	OAK
259	EA-c77ce3d8a5	MPDL3280A	NON-SQUAMOUS	21.5524	0	2.82546	1	SD	OAK
260	EA-62b2326200	MPDL3280A	SQUAMOUS	3.28542	1	1.31417	1	PD	OAK
261	EA-0bdbd01b6d	MPDL3280A	SQUAMOUS	7.91786	1	7.91786	1	SD	OAK
262	EA-448be9d0ec	Docetaxel	NON-SQUAMOUS	2.7269	1	2.7269	1	SD	OAK
263	EA-cdb7d7b7e4	Docetaxel	NON-SQUAMOUS	4.82957	1	1.44559	1	PD	OAK
264	EA-1d404875c5	MPDL3280A	NON-SQUAMOUS	29.4045	0	2.7269	1	PD	OAK
265	EA-7f0ed483dd	Docetaxel	SQUAMOUS	5.97947	1	1.47844	1	PD	OAK
266	EA-3e3f30205b	Docetaxel	NON-SQUAMOUS	29.306	0	2.85832	1	SD	OAK
267	EA-389f58aa55	MPDL3280A	NON-SQUAMOUS	3.94251	1	1.21561	1	PD	OAK
268	EA-97be5b6b2b	Docetaxel	SQUAMOUS	7.68789	1	1.34702	1	PD	OAK
269	EA-ca8a095c09	MPDL3280A	NON-SQUAMOUS	6.37372	1	1.51129	1	PD	OAK
270	EA-a7e7af40fe	Docetaxel	NON-SQUAMOUS	8.80493	1	1.31417	1	PD	OAK
271	EA-41868322d5	Docetaxel	SQUAMOUS	21.2238	0	6.53799	1	SD	OAK
272	EA-0b3b29708a	Docetaxel	NON-SQUAMOUS	9.72485	1	2.62834	1	PD	OAK
273	EA-9f63e163d6	MPDL3280A	NON-SQUAMOUS	7.8193	1	1.31417	1	PD	OAK
274	EA-1466c03d14	MPDL3280A	SQUAMOUS	3.44969	1	1.60986	1	PD	OAK
275	EA-bfdcd2da05	MPDL3280A	NON-SQUAMOUS	5.74949	1	2.10267	1	PD	OAK
276	EA-801476e40a	MPDL3280A	NON-SQUAMOUS	25.5934	0	2.79261	1	PD	OAK
277	EA-a13d5890c9	MPDL3280A	NON-SQUAMOUS	17.3142	1	5.51951	1	SD	OAK
278	EA-175bce5be6	MPDL3280A	NON-SQUAMOUS	22.4394	0	8.31211	1	SD	OAK
279	EA-82ae9d2d9e	Docetaxel	NON-SQUAMOUS	15.8686	1	7.42505	1	SD	OAK
280	EA-f5291d36c9	MPDL3280A	NON-SQUAMOUS	26.5462	0	9.03491	1	SD	OAK
281	EA-9f4ca88d34	MPDL3280A	NON-SQUAMOUS	28.7474	0	28.7474	1	PR	OAK
282	EA-083310024e	MPDL3280A	NON-SQUAMOUS	0.295688	1	0.295688	1		OAK
283	EA-6ab3eb1b93	MPDL3280A	SQUAMOUS	2.95688	1	1.64271	1	PD	OAK
284	EA-cc9a64d129	MPDL3280A	NON-SQUAMOUS	17.5113	1	1.47844	1	PD	OAK
285	EA-46b3788293	Docetaxel	NON-SQUAMOUS	0.558522	1	0.558522	1		OAK
286	EA-95764c3700	Docetaxel	NON-SQUAMOUS	16.6242	0	16.1314	1	SD	OAK
287	EA-d6730f6906	Docetaxel	NON-SQUAMOUS	22.3737	0	2.79261	1	SD	OAK
288	EA-a656b64bff	Docetaxel	NON-SQUAMOUS	2.00411	1	2.00411	1		OAK
289	EA-787a08fd0d	MPDL3280A	NON-SQUAMOUS	15.9014	0	1.31417	1	PD	OAK
290	EA-0581dd58e8	Docetaxel	SQUAMOUS	7.8193	1	7.8193	1	PR	OAK
291	EA-dff6655536	Docetaxel	NON-SQUAMOUS	8.87064	1	2.69405	1	PD	OAK
292	EA-56afd24141	Docetaxel	SQUAMOUS	2.92402	1	2.23409	1	SD	OAK
293	EA-d8e8a39ad4	MPDL3280A	SQUAMOUS	5.94661	1	2.75975	1	PD	OAK
294	EA-a646c309e6	Docetaxel	SQUAMOUS	4.33676	1	1.28131	1	PD	OAK
295	EA-d1f9692720	MPDL3280A	NON-SQUAMOUS	1.24846	1	1.11704	1	PD	OAK
296	EA-99f9c7d747	Docetaxel	NON-SQUAMOUS	2.59548	0	1.37988	0	NE	OAK
297	EA-f9a3bc486c	Docetaxel	SQUAMOUS	14.423	1	1.44559	1	PD	OAK
298	EA-d862458c4f	Docetaxel	NON-SQUAMOUS	9.82341	1	5.15811	1	SD	OAK
299	EA-f1853fd41b	MPDL3280A	NON-SQUAMOUS	14.2259	1	2.75975	1	SD	OAK
300	EA-714871496a	Docetaxel	NON-SQUAMOUS	3.8768	1	3.8768	1		OAK
301	EA-b30e7df347	MPDL3280A	SQUAMOUS	0.722793	1	0.722793	1		OAK
302	EA-6d0dd89017	Docetaxel	NON-SQUAMOUS	7.52361	1	5.38809	1	PR	OAK
303	EA-269132cfa6	Docetaxel	NON-SQUAMOUS	4.82957	1	4.82957	1		OAK
304	EA-e4a779e260	Docetaxel	NON-SQUAMOUS	5.25667	1	3.25257	1	PD	OAK
305	EA-3c335b9f14	MPDL3280A	NON-SQUAMOUS	18.3984	1	2.33265	1	PD	OAK
306	EA-bf9a82931f	Docetaxel	NON-SQUAMOUS	6.43943	1	1.60986	1	PD	OAK
307	EA-08d9c7efe8	Docetaxel	NON-SQUAMOUS	4.63244	0	4.46817	0	SD	OAK
308	EA-437edb53d1	MPDL3280A	SQUAMOUS	7.88501	1	6.96509	1	SD	OAK
309	EA-a4e123b69e	MPDL3280A	NON-SQUAMOUS	8.27926	1	2.82546	1	SD	OAK
310	EA-76af40f7b1	MPDL3280A	NON-SQUAMOUS	21.9138	1	1.47844	1	PD	OAK
311	EA-b9c6b2a514	Docetaxel	NON-SQUAMOUS	26.6776	0	5.55236	1	SD	OAK
312	EA-d3919f1abe	Docetaxel	NON-SQUAMOUS	10.9733	1	7.09651	1	PR	OAK
313	EA-36fb30eefe	MPDL3280A	NON-SQUAMOUS	11.7947	1	1.37988	1	PD	OAK
314	EA-7ef2c51240	MPDL3280A	SQUAMOUS	23.0308	0	22.2752	0	CR	OAK
315	EA-0bf7465f3b	Docetaxel	NON-SQUAMOUS	4.92813	1	1.60986	1	PD	OAK
316	EA-eb9923dd6c	MPDL3280A	NON-SQUAMOUS	15.6715	1	2.98973	1	SD	OAK
317	EA-769f4957f8	MPDL3280A	NON-SQUAMOUS	3.35113	1	1.34702	1	PD	OAK
318	EA-cf2adecb02	MPDL3280A	NON-SQUAMOUS	27.1704	0	2.79261	1	PD	OAK
319	EA-77fccd2f2c	Docetaxel	NON-SQUAMOUS	17.4784	1	4.20534	1	PR	OAK
320	EA-6ba32f7adb	Docetaxel	NON-SQUAMOUS	24.1807	1	4.82957	1	SD	OAK
321	EA-d041f20762	Docetaxel	NON-SQUAMOUS	22.6037	0	2.82546	0	SD	OAK
322	EA-cd2cd25f73	MPDL3280A	NON-SQUAMOUS	21.4538	0	14.5544	1	PR	OAK
323	EA-0f0e652a51	Docetaxel	NON-SQUAMOUS	8.70637	1	8.70637	1	SD	OAK
324	EA-ab5ece58c7	Docetaxel	NON-SQUAMOUS	9.82341	1	9.82341	1	SD	OAK
325	EA-10cefa531f	Docetaxel	NON-SQUAMOUS	1.60986	0	1.41273	1	PD	OAK
326	EA-565d538800	MPDL3280A	NON-SQUAMOUS	23.0965	1	2.82546	1	SD	OAK
327	EA-c8ab46852e	Docetaxel	NON-SQUAMOUS	4.20534	1	3.28542	1	PD	OAK
328	EA-3bc5a228e1	MPDL3280A	NON-SQUAMOUS	10.7433	1	1.47844	1	PD	OAK
329	EA-0c549080fd	Docetaxel	NON-SQUAMOUS	22.9651	1	2.69405	1	PD	OAK
330	EA-da6270d2dd	Docetaxel	SQUAMOUS	5.58522	1	0.722793	1	PD	OAK
331	EA-7f12097eca	Docetaxel	SQUAMOUS	1.60986	1	1.37988	1	PD	OAK
332	EA-9059c51f34	Docetaxel	SQUAMOUS	11.5318	1	11.5318	1	SD	OAK
333	EA-282a29c87c	Docetaxel	NON-SQUAMOUS	9.06776	0	8.34497	0	PR	OAK
334	EA-43e2ab0c42	Docetaxel	NON-SQUAMOUS	4.96099	1	4.96099	1	SD	OAK
335	EA-b3e0e56c27	Docetaxel	SQUAMOUS	6.2423	1	4.56674	1	SD	OAK
336	EA-132f12c9b2	MPDL3280A	NON-SQUAMOUS	9.16632	1	1.28131	1	PD	OAK
337	EA-eba6b7475e	MPDL3280A	SQUAMOUS	25.8234	0	19.7454	0	SD	OAK
338	EA-41dfa9e10e	MPDL3280A	SQUAMOUS	6.6694	1	1.44559	1	PD	OAK
339	EA-cc43e53baa	MPDL3280A	NON-SQUAMOUS	12.0903	1	1.34702	1	PD	OAK
340	EA-fea4b6553a	Docetaxel	NON-SQUAMOUS	4.96099	1	1.41273	1	PD	OAK
341	EA-35703b7c82	MPDL3280A	SQUAMOUS	31.1129	0	27.3347	1	PR	OAK
342	EA-6948166f75	Docetaxel	SQUAMOUS	6.34086	1	6.34086	1	SD	OAK
343	EA-fd78d6ec5b	MPDL3280A	NON-SQUAMOUS	1.37988	0	1.37988	1	PD	OAK
344	EA-977b883d54	Docetaxel	NON-SQUAMOUS	25.5606	0	5.71663	1	SD	OAK
345	EA-e9a7885a9a	MPDL3280A	NON-SQUAMOUS	3.64682	1	3.64682	1	SD	OAK
346	EA-61cc095bc1	Docetaxel	NON-SQUAMOUS	4.56674	1	3.77823	1	SD	OAK
347	EA-3d83dcde85	Docetaxel	NON-SQUAMOUS	3.5154	1	3.5154	1	SD	OAK
348	EA-456d496537	MPDL3280A	NON-SQUAMOUS	22.8008	0	22.768	0	PR	OAK
349	EA-e673af5463	MPDL3280A	SQUAMOUS	5.8809	1	1.41273	1	PD	OAK
350	EA-2dbae42e09	MPDL3280A	NON-SQUAMOUS	3.64682	1	1.51129	1	PD	OAK
351	EA-8bb25456df	MPDL3280A	NON-SQUAMOUS	10.1191	1	10.1191	1	SD	OAK
352	EA-57da89657c	Docetaxel	NON-SQUAMOUS	5.71663	1	5.71663	1	SD	OAK
353	EA-e1c333e015	Docetaxel	NON-SQUAMOUS	15.2115	0	15.2115	1	PR	OAK
354	EA-0377054c4d	MPDL3280A	NON-SQUAMOUS	1.74127	1	0.788501	1	PD	OAK
355	EA-18bada65c8	Docetaxel	NON-SQUAMOUS	4.50103	1	0.657084	1	PD	OAK
356	EA-2faaf24e6a	MPDL3280A	SQUAMOUS	21.4538	0	19.1869	0	PR	OAK
357	EA-8dd1e5eaf5	Docetaxel	NON-SQUAMOUS	11.9918	1	5.68378	1	PR	OAK
358	EA-5fc3b78621	MPDL3280A	NON-SQUAMOUS	18.6612	1	4.13963	1	SD	OAK
359	EA-536aefbe4f	Docetaxel	NON-SQUAMOUS	21.8809	0	3.5154	1	SD	OAK
360	EA-70b3d70538	MPDL3280A	NON-SQUAMOUS	1.67556	1	1.67556	1		OAK
361	EA-e077451841	Docetaxel	NON-SQUAMOUS	7.91786	1	1.51129	1	PD	OAK
362	EA-4e89247ed5	Docetaxel	SQUAMOUS	4.53388	1	1.47844	1	PD	OAK
363	EA-44b121568a	MPDL3280A	NON-SQUAMOUS	2.00411	1	1.41273	1	PD	OAK
364	EA-e79544efe4	Docetaxel	NON-SQUAMOUS	28.4517	0	14.883	1	SD	OAK
365	EA-5e02f90c7c	Docetaxel	SQUAMOUS	15.4743	0	6.99795	1	SD	OAK
366	EA-6a7c0bf8fe	MPDL3280A	NON-SQUAMOUS	2.46407	1	1.44559	1	PD	OAK
367	EA-608aa4ac91	MPDL3280A	SQUAMOUS	14.9487	1	2.75975	1	PD	OAK
368	EA-8df11236a4	Docetaxel	NON-SQUAMOUS	21.6509	0	6.50513	1	SD	OAK
369	EA-1f7903b241	Docetaxel	NON-SQUAMOUS	14.5873	1	14.5873	1	SD	OAK
370	EA-668b247d03	Docetaxel	NON-SQUAMOUS	21.9795	0	8.14784	1	SD	OAK
371	EA-42a49716db	Docetaxel	NON-SQUAMOUS	7.85216	1	2.52977	1	PD	OAK
372	EA-c9e2a5287b	Docetaxel	SQUAMOUS	0.985626	1	0.985626	1		OAK
373	EA-ac939ddc98	Docetaxel	NON-SQUAMOUS	9.52772	1	2.79261	1	PD	OAK
374	EA-9303d74b08	MPDL3280A	NON-SQUAMOUS	26.9405	0	26.0862	0	PR	OAK
375	EA-65c37e4cba	Docetaxel	NON-SQUAMOUS	22.9979	0	3.71253	1	SD	OAK
376	EA-a4faa72112	MPDL3280A	NON-SQUAMOUS	2.20123	0	1.37988	1	PD	OAK
377	EA-977d9c96b8	Docetaxel	NON-SQUAMOUS	24.7064	1	24.7064	1	SD	OAK
378	EA-51cae87bd1	Docetaxel	NON-SQUAMOUS	4.20534	1	2.79261	1	SD	OAK
379	EA-253ef423cf	Docetaxel	SQUAMOUS	28.1232	0	1.44559	1	PD	OAK
380	EA-2efcaeda94	MPDL3280A	NON-SQUAMOUS	5.15811	1	5.15811	1	SD	OAK
381	EA-b7217fa2ad	Docetaxel	NON-SQUAMOUS	11.1047	1	2.79261	1	SD	OAK
382	EA-8ac549d296	Docetaxel	NON-SQUAMOUS	3.25257	1	3.25257	1	NE	OAK
383	EA-52721a6beb	Docetaxel	SQUAMOUS	3.61396	1	3.61396	1	SD	OAK
384	EA-186555bd08	Docetaxel	NON-SQUAMOUS	11.5318	1	10.3162	1	PR	OAK
385	EA-f07cfba7fb	MPDL3280A	SQUAMOUS	5.61807	1	1.41273	1	PD	OAK
386	EA-d5748da039	Docetaxel	NON-SQUAMOUS	7.58932	1	2.79261	1	SD	OAK
387	EA-a497ba27db	MPDL3280A	SQUAMOUS	15.2772	1	1.577	1	PD	OAK
388	EA-9899139800	Docetaxel	NON-SQUAMOUS	10.5462	1	4.23819	1	SD	OAK
389	EA-9a525c13f0	Docetaxel	SQUAMOUS	8.80493	1	4.23819	1	SD	OAK
390	EA-03c914ddcc	Docetaxel	NON-SQUAMOUS	6.04517	1	2.13552	1	PD	OAK
391	EA-b1a8872f0a	MPDL3280A	NON-SQUAMOUS	23.2279	0	14.423	1	PR	OAK
392	EA-1890c17ed9	MPDL3280A	NON-SQUAMOUS	5.74949	1	4.04107	1	SD	OAK
393	EA-a0bb0a7c59	Docetaxel	SQUAMOUS	7.85216	1	3.0883	1	SD	OAK
394	EA-c880c8c06f	Docetaxel	NON-SQUAMOUS	12.386	1	12.386	1	SD	OAK
395	EA-d0f7fdc319	MPDL3280A	NON-SQUAMOUS	3.64682	1	1.44559	1	PD	OAK
396	EA-e43db4f4b3	MPDL3280A	NON-SQUAMOUS	21.6838	0	6.6694	1	PR	OAK
397	EA-ab582b5ebe	Docetaxel	NON-SQUAMOUS	11.9918	1	4.17248	1	SD	OAK
398	EA-0f2a643209	Docetaxel	NON-SQUAMOUS	5.28953	1	4.40246	1	SD	OAK
399	EA-ab34147159	Docetaxel	NON-SQUAMOUS	12.2218	1	12.2218	1		OAK
400	EA-12426f8252	Docetaxel	NON-SQUAMOUS	26.6776	0	8.24641	1	SD	OAK
401	EA-612fbdd990	MPDL3280A	NON-SQUAMOUS	28.5175	1	2.79261	1	PD	OAK
402	EA-eaa103cf98	Docetaxel	SQUAMOUS	7.55647	1	4.13963	1	SD	OAK
403	EA-06d0116ba4	MPDL3280A	SQUAMOUS	3.58111	1	3.58111	1	SD	OAK
404	EA-877b949bb9	Docetaxel	NON-SQUAMOUS	13.306	1	2.75975	1	SD	OAK
405	EA-5d887e1041	MPDL3280A	NON-SQUAMOUS	3.5154	1	1.28131	1	PD	OAK
406	EA-dc287ba563	Docetaxel	NON-SQUAMOUS	12.7474	1	4.17248	1	SD	OAK
407	EA-3871274d1c	Docetaxel	NON-SQUAMOUS	26.2177	0	2.75975	1	PD	OAK
408	EA-8c18391d9f	MPDL3280A	NON-SQUAMOUS	29.0431	0	3.21971	1	SD	OAK
409	EA-1231fc077b	MPDL3280A	NON-SQUAMOUS	10.5133	1	2.03696	1	PD	OAK
410	EA-6ecace6c04	Docetaxel	SQUAMOUS	1.9384	1	1.9384	1		OAK
411	EA-fa140178ee	MPDL3280A	NON-SQUAMOUS	29.2402	0	29.076	1	PR	OAK
412	EA-3d57c755d9	MPDL3280A	NON-SQUAMOUS	20.8624	0	6.04517	1	SD	OAK
413	EA-756f4394a0	MPDL3280A	SQUAMOUS	6.50513	1	1.34702	1	PD	OAK
414	EA-e56286db78	MPDL3280A	NON-SQUAMOUS	14.2916	1	1.54415	1	PD	OAK
415	EA-753724ec66	Docetaxel	SQUAMOUS	3.02259	1	1.44559	1	PD	OAK
416	EA-567fa82c1b	MPDL3280A	NON-SQUAMOUS	2.43121	1	1.41273	1	PD	OAK
417	EA-603ece2842	Docetaxel	NON-SQUAMOUS	16.8214	1	4.00821	1	SD	OAK
418	EA-002d8e81a8	MPDL3280A	NON-SQUAMOUS	21.5852	0	20.0739	0	PR	OAK
419	EA-21ebffbc00	Docetaxel	SQUAMOUS	5.51951	1	4.86242	1	SD	OAK
420	EA-5f98044082	Docetaxel	NON-SQUAMOUS	0.788501	0	0.0328542	0		OAK
421	EA-8a153937dd	Docetaxel	SQUAMOUS	12.4189	1	12.4189	1	SD	OAK
422	EA-b6c75e5e91	MPDL3280A	NON-SQUAMOUS	4.50103	1	1.41273	1	PD	OAK
423	EA-4d9cf3d1f2	MPDL3280A	SQUAMOUS	0.62423	1	0.62423	1		OAK
424	EA-49cd4146cc	MPDL3280A	SQUAMOUS	8.44353	1	4.23819	1	SD	OAK
425	EA-24807a37dd	Docetaxel	NON-SQUAMOUS	6.93224	1	6.93224	1	SD	OAK
426	EA-fa60d37e59	MPDL3280A	NON-SQUAMOUS	4.99384	1	4.92813	1	SD	OAK
427	EA-2c154c68ad	MPDL3280A	SQUAMOUS	30.2259	1	10.3491	1	SD	OAK
428	EA-d58aebf74a	Docetaxel	NON-SQUAMOUS	12.6817	1	8.24641	1	SD	OAK
429	EA-d571e7c50b	MPDL3280A	NON-SQUAMOUS	1.18275	1	1.18275	1		OAK
430	EA-0aa9921a07	MPDL3280A	NON-SQUAMOUS	5.48665	1	1.51129	1	PD	OAK
431	EA-491ad46160	Docetaxel	NON-SQUAMOUS	3.67967	1	3.67967	1	SD	OAK
432	EA-6d3ddbe718	MPDL3280A	NON-SQUAMOUS	6.70226	1	1.51129	1	PD	OAK
433	EA-5594aa276e	Docetaxel	NON-SQUAMOUS	6.11088	1	4.69815	1	SD	OAK
434	EA-f099a40ea6	MPDL3280A	NON-SQUAMOUS	14.9815	1	4.04107	1	SD	OAK
435	EA-858122798f	Docetaxel	NON-SQUAMOUS	2.82546	1	2.82546	1	SD	OAK
436	EA-99d2831845	Docetaxel	NON-SQUAMOUS	18.2012	1	7.3922	1	PR	OAK
437	EA-90386fd6c1	Docetaxel	NON-SQUAMOUS	14.2916	1	1.41273	1	PD	OAK
438	EA-ef264e1ea6	Docetaxel	NON-SQUAMOUS	25.922	0	8.54209	1	SD	OAK
439	EA-b4cc91760c	Docetaxel	SQUAMOUS	9.95483	1	5.55236	1	SD	OAK
440	EA-7fc2421b5f	Docetaxel	NON-SQUAMOUS	6.17659	1	2.82546	1	PD	OAK
441	EA-6adcfd9ee0	MPDL3280A	SQUAMOUS	7.42505	1	7.42505	1	SD	OAK
442	EA-756f9ad8cd	Docetaxel	NON-SQUAMOUS	13.4702	1	3.8768	1	SD	OAK
443	EA-5b243faa97	Docetaxel	SQUAMOUS	3.97536	1	1.31417	1	PD	OAK
444	EA-230efb8e6d	Docetaxel	NON-SQUAMOUS	19.9097	1	4.20534	1	SD	OAK
445	EA-cb5efe9d8c	Docetaxel	NON-SQUAMOUS	13.0103	1	2.62834	1	PD	OAK
446	EA-521ff3b701	MPDL3280A	NON-SQUAMOUS	2.75975	1	2.16838	1	SD	OAK
447	EA-5d8709ab8d	MPDL3280A	NON-SQUAMOUS	7.52361	1	2.95688	1	SD	OAK
448	EA-2ebe0a2499	MPDL3280A	NON-SQUAMOUS	3.12115	1	0.558522	1	PD	OAK
449	EA-33e92f77b0	MPDL3280A	NON-SQUAMOUS	21.9466	0	20.3368	0	PR	OAK
450	EA-fa41a06cdf	MPDL3280A	NON-SQUAMOUS	25.7248	0	10.4805	1	PR	OAK
451	EA-29cd8ee3ce	MPDL3280A	SQUAMOUS	6.93224	1	1.28131	1	PD	OAK
452	EA-060fdb9f54	Docetaxel	SQUAMOUS	23.2608	0	1.70842	1	PD	OAK
453	EA-60b1a8bbde	MPDL3280A	NON-SQUAMOUS	26.5133	0	11.5647	1	SD	OAK
454	EA-4e5d987d9a	Docetaxel	NON-SQUAMOUS	11.1376	1	6.83368	1	PR	OAK
455	EA-76b79da510	Docetaxel	NON-SQUAMOUS	25.1006	0	15.8357	1	PR	OAK
456	EA-df558972c9	MPDL3280A	NON-SQUAMOUS	5.12526	1	1.31417	1	PD	OAK
457	EA-6ab3b0782d	MPDL3280A	NON-SQUAMOUS	5.71663	1	2.89117	1	SD	OAK
458	EA-51cf0053eb	Docetaxel	NON-SQUAMOUS	18.924	1	3.05544	1	PD	OAK
459	EA-5e194ff13c	Docetaxel	NON-SQUAMOUS	20.271	1	2.89117	1	SD	OAK
460	EA-41e7a59cb4	MPDL3280A	NON-SQUAMOUS	9.49487	1	1.37988	1	PD	OAK
461	EA-dcc0a5b04b	MPDL3280A	SQUAMOUS	0.755647	1	0.755647	1		OAK
462	EA-c6ea6b22ce	MPDL3280A	SQUAMOUS	4.89528	1	1.37988	1	PD	OAK
463	EA-099ca15e52	MPDL3280A	NON-SQUAMOUS	27.2033	0	11.3347	1	SD	OAK
464	EA-e539adccea	Docetaxel	NON-SQUAMOUS	2.00411	1	2.00411	1		OAK
465	EA-f10576f99f	Docetaxel	NON-SQUAMOUS	15.9343	1	1.47844	1	PD	OAK
466	EA-76cbd839d0	Docetaxel	NON-SQUAMOUS	21.1581	0	11.039	1	PR	OAK
467	EA-02438b1b49	Docetaxel	NON-SQUAMOUS	15.2444	1	1.41273	1	PD	OAK
468	EA-43076b9daa	MPDL3280A	NON-SQUAMOUS	1.47844	1	1.34702	1	PD	OAK
469	EA-f7f2cb6e54	Docetaxel	SQUAMOUS	9.10062	1	2.75975	1	PD	OAK
470	EA-17638e3ffd	MPDL3280A	NON-SQUAMOUS	29.1745	0	20.8296	1	SD	OAK
471	EA-13605d0f04	MPDL3280A	NON-SQUAMOUS	24.2464	1	11.269	1	PR	OAK
472	EA-0e771b891a	MPDL3280A	SQUAMOUS	9.23203	1	1.21561	1	PD	OAK
473	EA-1f51c8269c	MPDL3280A	NON-SQUAMOUS	2.82546	1	1.28131	1	PD	OAK
474	EA-dfd11f5d9c	Docetaxel	SQUAMOUS	0.427105	1	0.427105	1		OAK
475	EA-f5b95ec603	Docetaxel	SQUAMOUS	7.88501	1	4.10678	1	SD	OAK
476	EA-cbca0a2943	Docetaxel	NON-SQUAMOUS	8.6078	1	1.24846	1	PD	OAK
477	EA-7849f79aff	Docetaxel	NON-SQUAMOUS	6.53799	1	6.53799	1	SD	OAK
478	EA-18bc22c977	Docetaxel	NON-SQUAMOUS	4.33676	1	1.67556	1	PD	OAK
479	EA-df835d16f5	MPDL3280A	NON-SQUAMOUS	22.1109	0	2.95688	1	SD	OAK
480	EA-c13f0dfd8f	Docetaxel	NON-SQUAMOUS	4.3039	0	4.07392	1	SD	OAK
481	EA-4857708733	MPDL3280A	NON-SQUAMOUS	3.21971	1	1.31417	1	PD	OAK
482	EA-c10225043d	MPDL3280A	NON-SQUAMOUS	7.91786	0	1.37988	1	PD	OAK
483	EA-165f68c263	Docetaxel	SQUAMOUS	19.5483	1	5.42094	1	SD	OAK
484	EA-efed93c692	Docetaxel	NON-SQUAMOUS	27.2033	1	3.48255	1	SD	OAK
485	EA-b801b7182b	MPDL3280A	NON-SQUAMOUS	10.3162	1	1.05133	1	PD	OAK
486	EA-100ce2ecda	MPDL3280A	NON-SQUAMOUS	10.3162	1	1.37988	1	PD	OAK
487	EA-c301512e66	MPDL3280A	NON-SQUAMOUS	22.4394	0	5.12526	1	SD	OAK
488	EA-d102e7d148	Docetaxel	NON-SQUAMOUS	4.33676	1	1.34702	1	PD	OAK
489	EA-6157b40595	MPDL3280A	NON-SQUAMOUS	21.2238	0	17.9384	1	PR	OAK
490	EA-a7388ae218	Docetaxel	NON-SQUAMOUS	4.86242	1	2.85832	1	SD	OAK
491	EA-b4759d069f	MPDL3280A	SQUAMOUS	13.6016	1	13.3717	1	PR	OAK
492	EA-3afd5a8b64	Docetaxel	NON-SQUAMOUS	23.0308	0	1.31417	1	PD	OAK
493	EA-eb9723024b	Docetaxel	NON-SQUAMOUS	24.1478	0	4.20534	0	SD	OAK
494	EA-568026f619	Docetaxel	NON-SQUAMOUS	1.37988	0	1.31417	0	NE	OAK
495	EA-500843c139	Docetaxel	SQUAMOUS	8.57495	1	1.87269	1	PD	OAK
496	EA-7e4befce54	MPDL3280A	SQUAMOUS	7.3922	1	7.3922	1	SD	OAK
497	EA-a896ff0946	Docetaxel	NON-SQUAMOUS	6.86653	1	2.79261	1	SD	OAK
498	EA-50b3403aca	MPDL3280A	SQUAMOUS	18.1027	1	4.13963	1	SD	OAK
499	EA-725c099e54	Docetaxel	NON-SQUAMOUS	12.5832	1	4.23819	1	SD	OAK
500	EA-0860e218af	Docetaxel	NON-SQUAMOUS	7.32649	1	2.66119	1	PD	OAK
501	EA-bd961dc182	Docetaxel	NON-SQUAMOUS	16.2957	1	1.41273	1	PD	OAK
502	EA-47a244a198	Docetaxel	NON-SQUAMOUS	11.1704	1	5.65092	1	SD	OAK
503	EA-39db351c7f	MPDL3280A	NON-SQUAMOUS	18.4641	0	5.0924	1	SD	OAK
504	EA-a4bacddcb5	MPDL3280A	NON-SQUAMOUS	10.6119	1	1.37988	1	PD	OAK
505	EA-35a661d667	MPDL3280A	SQUAMOUS	0.394251	1	0.394251	1		OAK
506	EA-fa5e35fa32	MPDL3280A	NON-SQUAMOUS	8.04928	1	1.18275	1	PD	OAK
507	EA-790c4d771c	MPDL3280A	SQUAMOUS	1.70842	0	0.0328542	0	NE	OAK
508	EA-b31cf4b3e1	MPDL3280A	NON-SQUAMOUS	20.4682	1	6.34086	1	SD	OAK
509	EA-c0703545c3	Docetaxel	SQUAMOUS	6.27515	1	2.79261	1	SD	OAK
510	EA-24a047b9ce	MPDL3280A	NON-SQUAMOUS	1.90554	1	1.64271	1	PD	OAK
511	EA-8e7914333a	MPDL3280A	SQUAMOUS	4.43532	1	2.79261	1	SD	OAK
512	EA-b8c203a7d5	MPDL3280A	NON-SQUAMOUS	5.4538	1	1.31417	1	PD	OAK
513	EA-1c003c97de	Docetaxel	NON-SQUAMOUS	22.538	0	1.34702	1	PD	OAK
514	EA-6ae15cb0ec	MPDL3280A	NON-SQUAMOUS	14.2916	1	1.47844	1	PD	OAK
515	EA-02a72f3307	Docetaxel	NON-SQUAMOUS	3.0883	1	1.44559	1	PD	OAK
516	EA-716ea00377	MPDL3280A	NON-SQUAMOUS	16.7885	1	1.37988	1	PD	OAK
517	EA-211e4bf400	Docetaxel	NON-SQUAMOUS	16.6242	1	5.58522	1	PR	OAK
518	EA-9fd33cc24a	MPDL3280A	NON-SQUAMOUS	22.768	0	21.3881	0	SD	OAK
519	EA-44c14d6642	MPDL3280A	NON-SQUAMOUS	5.02669	1	1.31417	1	PD	OAK
520	EA-d21fdecb18	MPDL3280A	NON-SQUAMOUS	0.62423	1	0.62423	1		OAK
521	EA-ada5a8fa2b	MPDL3280A	SQUAMOUS	6.6694	1	1.41273	1	PD	OAK
522	EA-92f13ff253	MPDL3280A	NON-SQUAMOUS	19.9425	1	1.41273	1	PD	OAK
523	EA-164d62ea96	MPDL3280A	SQUAMOUS	6.30801	1	1.64271	1	PD	OAK
524	EA-6e30ed024c	Docetaxel	NON-SQUAMOUS	14.3901	1	4.17248	1	SD	OAK
525	EA-5ad56c4ce6	Docetaxel	NON-SQUAMOUS	2.85832	1	1.54415	1	PD	OAK
526	EA-bac527916e	Docetaxel	NON-SQUAMOUS	5.0924	1	3.77823	1	SD	OAK
527	EA-29e44b507a	MPDL3280A	NON-SQUAMOUS	23.7864	0	8.31211	1	PR	OAK
528	EA-ba147ee405	MPDL3280A	NON-SQUAMOUS	8.90349	1	0.755647	1	PD	OAK
529	EA-63546bb764	Docetaxel	NON-SQUAMOUS	5.02669	1	2.75975	1	PD	OAK
530	EA-beae1a8f3b	Docetaxel	NON-SQUAMOUS	3.81109	1	1.41273	1	PD	OAK
531	EA-60126bd66e	Docetaxel	NON-SQUAMOUS	30.3573	0	9.00205	1	PR	OAK
532	EA-911732a401	Docetaxel	NON-SQUAMOUS	1.18275	1	1.18275	1	NE	OAK
533	EA-df4dd25737	Docetaxel	NON-SQUAMOUS	21.4867	1	1.577	1	PD	OAK
534	EA-5b31e16d8e	MPDL3280A	NON-SQUAMOUS	25.8563	0	25.5934	0	PR	OAK
535	EA-532141db56	MPDL3280A	NON-SQUAMOUS	22.1766	0	4.17248	1	SD	OAK
536	EA-5354d4ff11	MPDL3280A	NON-SQUAMOUS	7.12936	1	2.62834	1	SD	OAK
537	EA-4c5e2cc921	Docetaxel	SQUAMOUS	7.78645	1	5.55236	1	SD	OAK
538	EA-69bb9a23f8	Docetaxel	NON-SQUAMOUS	23.3922	0	5.8152	1	SD	OAK
539	EA-0f1576c475	Docetaxel	NON-SQUAMOUS	16.9199	1	9.52772	1	SD	OAK
540	EA-2164c0f598	MPDL3280A	NON-SQUAMOUS	18.037	1	13.4045	1	SD	OAK
541	EA-1c4723248b	Docetaxel	NON-SQUAMOUS	21.6181	0	8.54209	1	SD	OAK
542	EA-430c074180	MPDL3280A	NON-SQUAMOUS	6.2423	1	1.18275	1	PD	OAK
543	EA-2e069a1f90	Docetaxel	NON-SQUAMOUS	5.78234	1	5.61807	1	SD	OAK
544	EA-d4bac337be	Docetaxel	NON-SQUAMOUS	22.7023	1	8.24641	1	PR	OAK
545	EA-6225726ad5	MPDL3280A	SQUAMOUS	11.7618	1	2.52977	1	PD	OAK
546	EA-9eb0640f58	Docetaxel	NON-SQUAMOUS	8.41068	1	6.17659	1	SD	OAK
547	EA-203d4f95fa	Docetaxel	NON-SQUAMOUS	0.131417	1	0.0657084	1	PD	OAK
548	EA-585d813503	Docetaxel	NON-SQUAMOUS	17.0513	1	12.4517	1	SD	OAK
549	EA-b4bda5cfaf	Docetaxel	NON-SQUAMOUS	11.6961	1	8.21355	1	SD	OAK
550	EA-a0f3275d25	MPDL3280A	NON-SQUAMOUS	16.0329	1	3.61396	1	SD	OAK
551	EA-8fe3b86eb3	Docetaxel	NON-SQUAMOUS	21.9466	0	11.1376	1	SD	OAK
552	EA-76e554b96e	Docetaxel	NON-SQUAMOUS	13.8316	1	2.82546	1	SD	OAK
553	EA-067bbb86b2	MPDL3280A	NON-SQUAMOUS	1.80698	1	1.80698	1		OAK
554	EA-944568e13b	MPDL3280A	NON-SQUAMOUS	33.2485	0	1.41273	1	PD	OAK
555	EA-ad84a46783	MPDL3280A	SQUAMOUS	6.99795	1	2.69405	1	PD	OAK
556	EA-c6ae1d4ac9	MPDL3280A	NON-SQUAMOUS	15.9014	1	8.34497	1	SD	OAK
557	EA-022952077d	MPDL3280A	NON-SQUAMOUS	7.06366	1	1.41273	1	PD	OAK
558	EA-065d5f0458	Docetaxel	SQUAMOUS	8.14784	1	2.66119	1	PD	OAK
559	EA-0110347bf1	Docetaxel	SQUAMOUS	30.1602	0	5.55236	1	PR	OAK
560	EA-ff7aa4957c	MPDL3280A	SQUAMOUS	12.0575	0	10.3819	1	SD	OAK
561	EA-c6bdaef5aa	MPDL3280A	NON-SQUAMOUS	31.4086	0	29.4702	0	PR	OAK
562	EA-47ad7d7e1b	MPDL3280A	NON-SQUAMOUS	28.0903	0	8.44353	1	SD	OAK
563	EA-bcc8ea5234	Docetaxel	NON-SQUAMOUS	5.51951	1	2.56263	1	PD	OAK
564	EA-044dbcc71b	MPDL3280A	NON-SQUAMOUS	30.7844	0	30.5216	0	SD	OAK
565	EA-f431dc868d	Docetaxel	NON-SQUAMOUS	0.131417	0	0.0328542	0		OAK
566	EA-99b541ee1f	MPDL3280A	NON-SQUAMOUS	9.42916	1	2.7269	1	PD	OAK
567	EA-2683ccb3a1	MPDL3280A	NON-SQUAMOUS	21.4209	0	4.04107	1	SD	OAK
568	EA-919d86ea3a	MPDL3280A	NON-SQUAMOUS	5.12526	1	1.9384	1	PD	OAK
569	EA-d438b2d355	Docetaxel	SQUAMOUS	21.1581	0	1.41273	1	PD	OAK
570	EA-78fc03b125	Docetaxel	SQUAMOUS	6.37372	1	2.79261	1	SD	OAK
571	EA-babf753f2e	MPDL3280A	NON-SQUAMOUS	7.32649	1	1.1499	1	PD	OAK
572	EA-2ef09896f2	Docetaxel	NON-SQUAMOUS	8.37782	1	5.94661	1	SD	OAK
573	EA-3db1695834	Docetaxel	NON-SQUAMOUS	20.3039	1	4.04107	1	PR	OAK
574	EA-44fde47592	Docetaxel	SQUAMOUS	2.66119	1	1.74127	1	PD	OAK
575	EA-90ae55b31b	Docetaxel	NON-SQUAMOUS	12.6489	1	1.37988	1	PD	OAK
576	EA-68c8ed062d	MPDL3280A	NON-SQUAMOUS	1.41273	0	1.41273	1	PD	OAK
577	EA-cf6f3a5ebb	Docetaxel	NON-SQUAMOUS	21.6181	1	1.47844	1	PD	OAK
578	EA-2ddde72fd8	MPDL3280A	SQUAMOUS	2.10267	1	2.00411	1	PD	OAK
579	EA-588161850b	Docetaxel	SQUAMOUS	9.13347	1	6.27515	1	PR	OAK
580	EA-d9d7aa94b3	MPDL3280A	NON-SQUAMOUS	22.4723	1	4.00821	1	SD	OAK
581	EA-98af472060	Docetaxel	NON-SQUAMOUS	6.43943	1	4.13963	1	SD	OAK
582	EA-b9745528cb	Docetaxel	NON-SQUAMOUS	29.8316	0	2.79261	1	SD	OAK
583	EA-7eba74a7dd	MPDL3280A	NON-SQUAMOUS	4.43532	1	4.43532	1	SD	OAK
584	EA-46bb2160df	Docetaxel	NON-SQUAMOUS	26.4148	0	4.20534	1	SD	OAK
585	EA-3ccf6755a0	MPDL3280A	SQUAMOUS	21.5852	0	0.952772	1	PD	OAK
586	EA-dac81ad023	MPDL3280A	NON-SQUAMOUS	30.0616	0	5.55236	1	SD	OAK
587	EA-6dfb2d747e	Docetaxel	NON-SQUAMOUS	22.4723	0	5.32238	1	SD	OAK
588	EA-82a571c3cc	Docetaxel	NON-SQUAMOUS	11.8604	1	4.00821	1	SD	OAK
589	EA-50ee026330	Docetaxel	SQUAMOUS	7.29363	1	1.21561	1	PD	OAK
590	EA-8fe9acdcb5	Docetaxel	SQUAMOUS	4.73101	1	4.00821	1	SD	OAK
591	EA-2873544c3b	Docetaxel	SQUAMOUS	12.0246	1	12.0246	1	SD	OAK
592	EA-a2dd40cf33	MPDL3280A	NON-SQUAMOUS	27.4333	0	2.95688	1	PD	OAK
593	EA-ac7669b1c9	MPDL3280A	NON-SQUAMOUS	6.63655	1	2.82546	1	SD	OAK
594	EA-c5b8e7eb1f	Docetaxel	SQUAMOUS	17.8727	1	2.75975	1	PD	OAK
595	EA-998ea2c86e	Docetaxel	NON-SQUAMOUS	12.9774	1	9.3306	1	SD	OAK
596	EA-5ff9c1f087	MPDL3280A	SQUAMOUS	9.65914	1	2.7269	1	PD	OAK
597	EA-222acf82e0	Docetaxel	NON-SQUAMOUS	23.0308	0	10.152	1	SD	OAK
598	EA-356e6d6807	MPDL3280A	SQUAMOUS	7.35934	1	1.54415	1	PD	OAK
599	EA-a298cf43d8	MPDL3280A	NON-SQUAMOUS	21.9138	0	1.31417	1	PD	OAK
600	EA-eab017d1d0	MPDL3280A	NON-SQUAMOUS	12.7146	1	1.01848	1	PD	OAK
601	EA-ecbd4fabcc	Docetaxel	NON-SQUAMOUS	19.1211	1	4.73101	1	SD	OAK
602	EA-6c620c9474	MPDL3280A	NON-SQUAMOUS	26.3162	0	19.0226	1	PR	OAK
603	EA-72a5cedf9e	Docetaxel	SQUAMOUS	6.01232	1	4.59959	1	SD	OAK
604	EA-6ae8bad142	MPDL3280A	NON-SQUAMOUS	13.4702	1	6.96509	1	SD	OAK
605	EA-7dd048a542	MPDL3280A	SQUAMOUS	18.4641	1	8.1807	1	SD	OAK
606	EA-b852ce412d	Docetaxel	NON-SQUAMOUS	21.1253	1	5.35524	1	SD	OAK
607	EA-030d5f1198	Docetaxel	NON-SQUAMOUS	26.4805	0	16.5257	1	PR	OAK
608	EA-195a03dda5	MPDL3280A	NON-SQUAMOUS	22.0123	0	11.1704	1	SD	OAK
609	EA-c1c40380dc	Docetaxel	NON-SQUAMOUS	26.4805	0	2.59548	1	PD	OAK
610	EA-589781a608	MPDL3280A	NON-SQUAMOUS	3.84394	1	1.28131	1	PD	OAK
611	EA-b9a00365b4	Docetaxel	SQUAMOUS	4.17248	1	4.17248	1	SD	OAK
612	EA-1e56e4e3b6	Docetaxel	NON-SQUAMOUS	12.0246	1	12.0246	1	PR	OAK
613	EA-60df45b842	MPDL3280A	NON-SQUAMOUS	4.50103	1	1.24846	1	PD	OAK
614	EA-5acaed8523	Docetaxel	SQUAMOUS	0.657084	1	0.657084	1		OAK
615	EA-8b87e2c28c	Docetaxel	NON-SQUAMOUS	17.0842	1	1.74127	1	PD	OAK
616	EA-5468e1dc03	MPDL3280A	SQUAMOUS	5.12526	0	2.3655	1	SD	OAK
617	EA-801afc2861	MPDL3280A	NON-SQUAMOUS	15.4743	1	1.21561	1	PD	OAK
618	EA-73e5137802	MPDL3280A	NON-SQUAMOUS	1.67556	1	1.67556	1		OAK
619	EA-7a24243778	Docetaxel	SQUAMOUS	2.00411	1	1.41273	1	PD	OAK
620	EA-1c10b7cd01	Docetaxel	SQUAMOUS	16.4928	1	4.23819	1	SD	OAK
621	EA-c8f530a487	Docetaxel	NON-SQUAMOUS	2.85832	1	2.85832	1	NE	OAK
622	EA-c81d5d1a5a	MPDL3280A	NON-SQUAMOUS	6.96509	1	1.31417	1	PD	OAK
623	EA-66b093e7f2	MPDL3280A	NON-SQUAMOUS	2.85832	0	1.47844	1	PD	OAK
624	EA-95b0dcf177	Docetaxel	NON-SQUAMOUS	31.9014	0	2.69405	1	PD	OAK
625	EA-b8e45bbb80	MPDL3280A	NON-SQUAMOUS	27.1704	0	1.31417	1	PD	OAK
626	EA-706ce3f708	Docetaxel	NON-SQUAMOUS	14.0945	1	4.76386	1	SD	OAK
627	EA-dd3c0eacc8	Docetaxel	SQUAMOUS	1.70842	1	1.70842	1		OAK
628	EA-46d0df8fca	Docetaxel	NON-SQUAMOUS	1.67556	1	1.67556	1		OAK
629	EA-28494617e2	Docetaxel	NON-SQUAMOUS	25.1663	0	16.4271	1	SD	OAK
630	EA-f5d411a3db	Docetaxel	NON-SQUAMOUS	2.92402	1	1.34702	1	PD	OAK
631	EA-95b472a9cb	MPDL3280A	NON-SQUAMOUS	25.9548	0	6.86653	1	PR	OAK
632	EA-b750208dd2	MPDL3280A	NON-SQUAMOUS	27.0719	0	12.7803	1	PR	OAK
633	EA-4777220b55	MPDL3280A	NON-SQUAMOUS	3.58111	1	0.427105	1	PD	OAK
634	EA-e0c92eecd3	Docetaxel	SQUAMOUS	18.5298	1	0.985626	1	PD	OAK
635	EA-467f797b6f	Docetaxel	NON-SQUAMOUS	16.8214	1	12.9446	1	PR	OAK
636	EA-f3a6d7fd6f	MPDL3280A	NON-SQUAMOUS	22.4723	0	6.01232	1	SD	OAK
637	EA-9cd0c6e40f	MPDL3280A	NON-SQUAMOUS	5.05955	1	2.16838	1	PD	OAK
638	EA-a1059deb80	MPDL3280A	NON-SQUAMOUS	0.821355	1	0.821355	1		OAK
639	EA-b004878e7e	Docetaxel	SQUAMOUS	18.0698	1	2.39836	1	PD	OAK
640	EA-e9ac9617f8	Docetaxel	NON-SQUAMOUS	29.3388	0	28.386	0	SD	OAK
641	EA-2c6da9c344	MPDL3280A	NON-SQUAMOUS	22.8337	0	22.8008	0	PR	OAK
642	EA-4aeb35f202	MPDL3280A	NON-SQUAMOUS	19.7454	1	7.35934	1	PR	OAK
643	EA-318daa00e1	Docetaxel	NON-SQUAMOUS	28.616	0	3.31828	1	SD	OAK
644	EA-315c5e432a	MPDL3280A	NON-SQUAMOUS	5.28953	1	1.24846	1	PD	OAK
645	EA-4bfca8938a	Docetaxel	SQUAMOUS	26.0862	0	5.42094	1	SD	OAK
646	EA-259f489417	MPDL3280A	SQUAMOUS	2.39836	1	2.39836	1	SD	OAK
647	EA-1a88d70f62	Docetaxel	NON-SQUAMOUS	2.59548	0	2.59548	1	PD	OAK
648	EA-abe406c1de	MPDL3280A	NON-SQUAMOUS	13.1088	1	4.20534	1	SD	OAK
649	EA-5c023ca6fa	MPDL3280A	NON-SQUAMOUS	12.386	1	2.98973	1	SD	OAK
650	EA-364de94f4d	MPDL3280A	SQUAMOUS	7.22793	1	1.21561	1	PD	OAK
651	EA-ed31f645a6	Docetaxel	SQUAMOUS	3.58111	1	3.58111	1		OAK
652	EA-151ff9b042	MPDL3280A	NON-SQUAMOUS	21.9795	0	20.731	0	SD	OAK
653	EA-135fb6753c	Docetaxel	SQUAMOUS	2.20123	1	2.20123	1		OAK
654	EA-a0d4b694fb	MPDL3280A	SQUAMOUS	3.67967	1	1.28131	1	PD	OAK
655	EA-dd41197452	MPDL3280A	NON-SQUAMOUS	20.4353	1	1.34702	1	PD	OAK
656	EA-c701ba964a	Docetaxel	NON-SQUAMOUS	8.37782	1	1.60986	1	PD	OAK
657	EA-a79391253b	MPDL3280A	NON-SQUAMOUS	2.82546	0	1.37988	1	PD	OAK
658	EA-44cc76c6db	MPDL3280A	NON-SQUAMOUS	7.32649	1	1.51129	1	PD	OAK
659	EA-6fb1ef4552	Docetaxel	SQUAMOUS	3.77823	1	2.75975	1	PD	OAK
660	EA-85f7323b65	Docetaxel	NON-SQUAMOUS	4.36961	0	2.85832	0	SD	OAK
661	EA-8e9b5dd23f	MPDL3280A	NON-SQUAMOUS	12.5175	1	7.0308	1	SD	OAK
662	EA-a8239855a2	Docetaxel	NON-SQUAMOUS	5.58522	1	1.577	1	PD	OAK
663	EA-9d39c3fa82	Docetaxel	NON-SQUAMOUS	10.2505	1	2.7269	1	PD	OAK
664	EA-6add8119ba	MPDL3280A	NON-SQUAMOUS	16.2628	1	6.83368	1	SD	OAK
665	EA-500189a5d1	Docetaxel	SQUAMOUS	12.6489	1	3.05544	1	SD	OAK
666	EA-557679b25e	MPDL3280A	NON-SQUAMOUS	22.6037	0	1.31417	1	PD	OAK
667	EA-3e3fc66b5f	MPDL3280A	NON-SQUAMOUS	13.306	1	7.09651	1	SD	OAK
668	EA-5c8296207f	Docetaxel	NON-SQUAMOUS	11.4333	1	1.47844	1	PD	OAK
669	EA-9a2a734cbf	Docetaxel	SQUAMOUS	26.2177	0	24.8378	0	PR	OAK
670	EA-c82b0ecee6	Docetaxel	SQUAMOUS	5.55236	0	5.55236	0	SD	OAK
671	EA-e445e5b98e	Docetaxel	NON-SQUAMOUS	20.961	0	4.27105	1	SD	OAK
672	EA-fa7acf78a5	MPDL3280A	NON-SQUAMOUS	22.1109	1	1.31417	1	PD	OAK
673	EA-27ee7b8f4c	Docetaxel	NON-SQUAMOUS	2.49692	1	2.49692	1	SD	OAK
674	EA-2194d92157	Docetaxel	NON-SQUAMOUS	6.37372	1	1.47844	1	PD	OAK
675	EA-57d98a2d57	MPDL3280A	SQUAMOUS	1.41273	1	0.788501	1	PD	OAK
676	EA-8c3060b6fa	Docetaxel	SQUAMOUS	13.306	1	6.2423	1	SD	OAK
677	EA-a9abe3bbfc	MPDL3280A	SQUAMOUS	15.0144	1	1.31417	1	PD	OAK
678	EA-e05e227078	MPDL3280A	SQUAMOUS	14.653	1	12.386	1	SD	OAK
679	EA-df3ea91b04	MPDL3280A	NON-SQUAMOUS	15.3429	1	1.28131	1	PD	OAK
680	EA-21376a9772	MPDL3280A	SQUAMOUS	6.2423	0	6.2423	0	PR	OAK
681	EA-7ed91a19ad	MPDL3280A	SQUAMOUS	20.8953	0	10.7762	1	SD	OAK
682	EA-39668716ab	MPDL3280A	NON-SQUAMOUS	9.23203	1	3.94251	1	SD	OAK
683	EA-48a03cbf77	MPDL3280A	NON-SQUAMOUS	0.492813	0	0.0328542	0		OAK
684	EA-9af013ac70	Docetaxel	NON-SQUAMOUS	7.91786	1	4.13963	1	SD	OAK
685	EA-247eff8239	MPDL3280A	NON-SQUAMOUS	3.90965	1	0.952772	1	PD	OAK
686	EA-56db92957b	MPDL3280A	SQUAMOUS	7.78645	1	1.41273	1	PD	OAK
687	EA-5e8081333e	MPDL3280A	NON-SQUAMOUS	27.499	0	8.31211	1	PR	OAK
688	EA-fa3f77cae0	MPDL3280A	NON-SQUAMOUS	26.5462	0	3.81109	1	SD	OAK
689	EA-a200fb0c41	Docetaxel	NON-SQUAMOUS	6.80082	1	2.79261	1	PD	OAK
690	EA-0a71e17237	MPDL3280A	NON-SQUAMOUS	26.9076	0	4.33676	1	SD	OAK
691	EA-b540ea9c21	MPDL3280A	NON-SQUAMOUS	16.4271	1	1.44559	1	PD	OAK
692	EA-804b504518	MPDL3280A	NON-SQUAMOUS	10.0862	1	3.21971	1	SD	OAK
693	EA-d836fe2625	Docetaxel	SQUAMOUS	15.6386	1	1.34702	1	PD	OAK
694	EA-43562af289	MPDL3280A	NON-SQUAMOUS	6.70226	1	2.56263	1	PD	OAK
695	EA-03c698602c	Docetaxel	SQUAMOUS	6.04517	0	4.92813	1	SD	OAK
696	EA-0b211d576c	Docetaxel	SQUAMOUS	3.61396	1	3.02259	1	PD	OAK
697	EA-612aaee722	Docetaxel	SQUAMOUS	29.2402	1	4.73101	1	SD	OAK
698	EA-7352e8d34a	MPDL3280A	NON-SQUAMOUS	3.48255	1	2.7269	1	PD	OAK
699	EA-f624236c53	Docetaxel	SQUAMOUS	4.69815	1	4.10678	1	SD	OAK

## Sheet: POPLAR
	alias	ACTARM	HIST	OS_MONTHS	OS_CENSOR	PFS_MONTHS	PFS_CENSOR	BCOR	STUDYNAME
1	EA-e1b5906f69	MPDL3280A	NON-SQUAMOUS	8.96087	0	2.80027	1	SD	POPLAR
2	EA-9895b0d1ad	Docetaxel	SQUAMOUS	15.2532	1	1.51544	1	PD	POPLAR
3	EA-465e0159e5	MPDL3280A	NON-SQUAMOUS	15.5168	1	11.5305	1	SD	POPLAR
4	EA-cafffa6867	Docetaxel	SQUAMOUS	14.3308	1	4.11805	1	SD	POPLAR
5	EA-0a9bdfa898	Docetaxel	SQUAMOUS	5.92999	1	2.33905	1	PD	POPLAR
6	EA-0f0fda909f	MPDL3280A	SQUAMOUS	2.8991	1	1.25189	1	PD	POPLAR
7	EA-07354b32b5	Docetaxel	SQUAMOUS	20.1949	0	5.5676	0	SD	POPLAR
8	EA-4e0f4395a5	MPDL3280A	NON-SQUAMOUS	39.5003	0	38.7755	0	PR	POPLAR
9	EA-54a1c951c1	MPDL3280A	SQUAMOUS	5.00754	1	1.31777	1	PD	POPLAR
10	EA-b8b4fc3371	Docetaxel	NON-SQUAMOUS	9.38915	1	5.46877	1	SD	POPLAR
11	EA-c565e3ec9c	MPDL3280A	SQUAMOUS	36.2059	0	7.0501	1	SD	POPLAR
12	EA-3f2e9c67b4	Docetaxel	SQUAMOUS	20.3596	1	4.0851	1	SD	POPLAR
13	EA-f0b701f2f7	MPDL3280A	SQUAMOUS	25.8943	1	4.0851	1	SD	POPLAR
14	EA-a395dd1934	MPDL3280A	NON-SQUAMOUS	5.20521	1	0.691832	1	PD	POPLAR
15	EA-fc2b70f21c	Docetaxel	NON-SQUAMOUS	11.267	1	11.267	1	PR	POPLAR
16	EA-6a8fc0b809	Docetaxel	NON-SQUAMOUS	27.6733	1	1.21894	1	PD	POPLAR
17	EA-e95c798179	Docetaxel	NON-SQUAMOUS	12.1894	1	12.1894	1	SD	POPLAR
18	EA-28acd3ebc7	MPDL3280A	SQUAMOUS	7.28071	0	4.90871	1	SD	POPLAR
19	EA-9e108edb9e	Docetaxel	NON-SQUAMOUS	39.9615	0	1.35072	1	PD	POPLAR
20	EA-a9ac3f9ac3	MPDL3280A	NON-SQUAMOUS	25.3672	1	1.35072	1	PD	POPLAR
21	EA-c4f91780a8	Docetaxel	NON-SQUAMOUS	5.36993	1	1.38366	1	PD	POPLAR
22	EA-17a5b5a151	MPDL3280A	NON-SQUAMOUS	0.461221	1	0.461221	1		POPLAR
23	EA-94f2196850	MPDL3280A	NON-SQUAMOUS	7.84076	1	2.70144	1	PD	POPLAR
24	EA-242e0f38cd	MPDL3280A	SQUAMOUS	11.1023	1	1.41661	1	PD	POPLAR
25	EA-f3251ce553	MPDL3280A	SQUAMOUS	3.52505	1	3.26149	1	SD	POPLAR
26	EA-25f931e662	Docetaxel	NON-SQUAMOUS	12.0576	1	5.53465	1	PR	POPLAR
27	EA-d1688a9f43	Docetaxel	NON-SQUAMOUS	41.7735	0	13.7049	1	PR	POPLAR
28	EA-e57263272f	Docetaxel	NON-SQUAMOUS	6.25943	1	3.36033	1	PD	POPLAR
29	EA-761216c890	MPDL3280A	NON-SQUAMOUS	14.5944	1	1.41661	1	PD	POPLAR
30	EA-e94d0597e9	Docetaxel	NON-SQUAMOUS	38.4131	0	4.24982	1	SD	POPLAR
31	EA-5d75921333	Docetaxel	NON-SQUAMOUS	10.081	1	1.35072	1	PD	POPLAR
32	EA-856ba8bf88	Docetaxel	NON-SQUAMOUS	4.48043	0	1.35072	1	PD	POPLAR
33	EA-cb04721a16	Docetaxel	NON-SQUAMOUS	36.0741	0	6.88537	0	PR	POPLAR
34	EA-f3db306201	Docetaxel	SQUAMOUS	3.88744	1	3.88744	1	SD	POPLAR
35	EA-a7ad2a03b9	Docetaxel	SQUAMOUS	17.3946	1	4.21688	1	PR	POPLAR
36	EA-255f1a742e	Docetaxel	NON-SQUAMOUS	14.3967	1	5.5676	1	SD	POPLAR
37	EA-85533b88f5	MPDL3280A	NON-SQUAMOUS	6.39121	1	4.18394	1	SD	POPLAR
38	EA-8827b290ed	MPDL3280A	NON-SQUAMOUS	9.02676	1	2.66849	1	PD	POPLAR
39	EA-4ebc9f4c08	Docetaxel	SQUAMOUS	10.2786	1	10.2786	1	SD	POPLAR
40	EA-c412f95101	Docetaxel	SQUAMOUS	7.0501	1	6.81948	1	PD	POPLAR
41	EA-44204122b7	MPDL3280A	NON-SQUAMOUS	43.4536	0	11.0364	1	SD	POPLAR
42	EA-dcc952b7e7	Docetaxel	SQUAMOUS	2.24022	1	1.21894	1	PD	POPLAR
43	EA-a761874343	MPDL3280A	NON-SQUAMOUS	5.04049	1	1.58133	1	PD	POPLAR
44	EA-f75c219f49	MPDL3280A	NON-SQUAMOUS	6.91832	1	1.44955	1	PD	POPLAR
45	EA-a2714bb09f	MPDL3280A	SQUAMOUS	10.5093	0	1.44955	1	PD	POPLAR
46	EA-55b284724b	MPDL3280A	NON-SQUAMOUS	25.9602	1	11.9918	1	SD	POPLAR
47	EA-e91a7d6148	MPDL3280A	NON-SQUAMOUS	36.14	0	36.0082	0	PR	POPLAR
48	EA-1ac6c65020	MPDL3280A	NON-SQUAMOUS	16.2745	1	2.73438	1	SD	POPLAR
49	EA-c6184093c3	Docetaxel	SQUAMOUS	14.6932	1	5.63349	1	SD	POPLAR
50	EA-4030e6c848	Docetaxel	NON-SQUAMOUS	36.7	1	23.1269	1	SD	POPLAR
51	EA-09628821d7	Docetaxel	NON-SQUAMOUS	12.8812	1	2.56966	1	PD	POPLAR
52	EA-a82aeb57b5	Docetaxel	NON-SQUAMOUS	9.25737	1	5.23815	1	PR	POPLAR
53	EA-c1c9f75248	Docetaxel	NON-SQUAMOUS	3.75566	1	3.75566	1	NE	POPLAR
54	EA-819aa0aae0	MPDL3280A	NON-SQUAMOUS	2.00961	1	0.691832	1	PD	POPLAR
55	EA-b987a23aa4	MPDL3280A	SQUAMOUS	26.5532	1	11.0034	1	SD	POPLAR
56	EA-6ab24a6aa5	Docetaxel	SQUAMOUS	30.5065	1	8.4667	1	PR	POPLAR
57	EA-138f5ae0a0	Docetaxel	NON-SQUAMOUS	25.6637	1	17.5264	1	SD	POPLAR
58	EA-791d554603	Docetaxel	SQUAMOUS	3.55799	1	1.21894	1	PD	POPLAR
59	EA-17f3272f69	MPDL3280A	SQUAMOUS	0.362388	1	0.362388	1		POPLAR
60	EA-1a7869db33	Docetaxel	SQUAMOUS	6.72065	1	1.41661	1	PD	POPLAR
61	EA-9badb6ade5	MPDL3280A	NON-SQUAMOUS	23.0611	1	5.5676	1	PR	POPLAR
62	EA-e3164c819f	MPDL3280A	NON-SQUAMOUS	1.25189	1	0.263555	1	PD	POPLAR
63	EA-ba9f80796c	Docetaxel	SQUAMOUS	3.26149	1	2.56966	1	PD	POPLAR
64	EA-a14bed6382	MPDL3280A	NON-SQUAMOUS	2.50377	1	1.38366	1	PD	POPLAR
65	EA-994bf5a93d	MPDL3280A	SQUAMOUS	12.5847	1	1.41661	1	PD	POPLAR
66	EA-6384f024c9	MPDL3280A	NON-SQUAMOUS	3.03088	1	1.28483	1	PD	POPLAR
67	EA-b79138f591	MPDL3280A	NON-SQUAMOUS	32.4502	1	1.38366	1	PD	POPLAR
68	EA-87117e42e9	MPDL3280A	NON-SQUAMOUS	2.63555	1	2.63555	1	SD	POPLAR
69	EA-1ef488918d	MPDL3280A	SQUAMOUS	12.0576	1	2.83322	1	SD	POPLAR
70	EA-849b335ce3	MPDL3280A	SQUAMOUS	28.0686	1	2.60261	1	SD	POPLAR
71	EA-90204c7e6a	Docetaxel	SQUAMOUS	0.988331	1	0.988331	1		POPLAR
72	EA-bb3c31eb10	MPDL3280A	NON-SQUAMOUS	37.1942	0	36.4365	0	SD	POPLAR
73	EA-587beb5eec	Docetaxel	SQUAMOUS	36.9965	0	2.76733	1	PD	POPLAR
74	EA-6ccafda1a9	Docetaxel	NON-SQUAMOUS	24.0823	1	13.8366	1	PR	POPLAR
75	EA-24a5583075	Docetaxel	NON-SQUAMOUS	16.8016	1	16.8016	1	PR	POPLAR
76	EA-e56c563f1c	MPDL3280A	NON-SQUAMOUS	5.76526	1	1.81194	1	SD	POPLAR
77	EA-1374b16386	Docetaxel	SQUAMOUS	9.12559	1	5.69938	1	SD	POPLAR
78	EA-50758fc46e	MPDL3280A	NON-SQUAMOUS	8.59848	1	1.28483	1	PD	POPLAR
79	EA-f33738e9e7	MPDL3280A	NON-SQUAMOUS	9.75153	1	9.75153	1		POPLAR
80	EA-f1383cf167	MPDL3280A	NON-SQUAMOUS	1.186	1	1.186	1		POPLAR
81	EA-f4f29ce02b	Docetaxel	NON-SQUAMOUS	39.5662	0	18.0206	1	PR	POPLAR
82	EA-0c41f7a172	MPDL3280A	NON-SQUAMOUS	10.048	1	1.31777	1	PD	POPLAR
83	EA-11060d60d9	Docetaxel	SQUAMOUS	3.59094	1	1.38366	1	PD	POPLAR
84	EA-60db5697d7	Docetaxel	NON-SQUAMOUS	6.7536	1	4.71104	1	SD	POPLAR
85	EA-63e7c5ecce	MPDL3280A	SQUAMOUS	28.5298	1	6.78654	1	SD	POPLAR
86	EA-f21cbe9d0c	Docetaxel	NON-SQUAMOUS	16.2745	0	5.5676	0	SD	POPLAR
87	EA-a1a289d9c3	MPDL3280A	SQUAMOUS	9.6527	1	8.43376	1	SD	POPLAR
88	EA-f06a185968	MPDL3280A	NON-SQUAMOUS	38.1825	0	1.31777	1	PD	POPLAR
89	EA-775c7644f7	Docetaxel	NON-SQUAMOUS	13.606	1	6.98421	1	PR	POPLAR
90	EA-89b9b44dd0	MPDL3280A	SQUAMOUS	14.5614	1	14.5614	1	PR	POPLAR
91	EA-c126d613fd	Docetaxel	SQUAMOUS	2.80027	1	1.38366	1	PD	POPLAR
92	EA-d8916f9b9b	Docetaxel	SQUAMOUS	4.61221	1	2.83322	1	SD	POPLAR
93	EA-7db3ad49e1	Docetaxel	NON-SQUAMOUS	8.82909	1	3.52505	1	SD	POPLAR
94	EA-721acbd5e7	MPDL3280A	NON-SQUAMOUS	11.4317	1	4.48043	1	SD	POPLAR
95	EA-500c46d341	MPDL3280A	NON-SQUAMOUS	37.4907	0	4.18394	1	SD	POPLAR
96	EA-7610106a41	Docetaxel	SQUAMOUS	11.5964	1	2.80027	1	PD	POPLAR
97	EA-d8d1f79966	Docetaxel	SQUAMOUS	7.34659	1	7.34659	1	PR	POPLAR
98	EA-6f38296772	MPDL3280A	NON-SQUAMOUS	6.12765	1	2.73438	1	PD	POPLAR
99	EA-b9b3644a3f	MPDL3280A	NON-SQUAMOUS	15.8133	1	1.186	1	PD	POPLAR
100	EA-9d5f0b23a1	MPDL3280A	SQUAMOUS	25.1036	1	9.45503	1	SD	POPLAR
101	EA-d2a0cd5ad8	Docetaxel	SQUAMOUS	3.03088	1	3.03088	1	SD	POPLAR
102	EA-15fca43434	MPDL3280A	NON-SQUAMOUS	21.5786	1	8.56554	1	SD	POPLAR
103	EA-e2b66c2b42	Docetaxel	NON-SQUAMOUS	8.30198	1	2.66849	1	PD	POPLAR
104	EA-77dfb45762	MPDL3280A	NON-SQUAMOUS	16.4722	1	4.28277	1	SD	POPLAR
105	EA-ae056416f4	MPDL3280A	NON-SQUAMOUS	3.98627	1	1.38366	1	PD	POPLAR
106	EA-7b4e228da0	Docetaxel	NON-SQUAMOUS	13.606	1	7.18187	1	PR	POPLAR
107	EA-a1914c717d	MPDL3280A	NON-SQUAMOUS	4.80988	1	4.11805	1	SD	POPLAR
108	EA-3289a312c1	Docetaxel	NON-SQUAMOUS	28.991	1	28.991	1	SD	POPLAR
109	EA-e229f7cfac	MPDL3280A	NON-SQUAMOUS	38.512	0	36.9965	0	CR	POPLAR
110	EA-f4b3e3454d	Docetaxel	NON-SQUAMOUS	2.86616	1	2.86616	1	NE	POPLAR
111	EA-f08cdae2e4	Docetaxel	NON-SQUAMOUS	7.77487	1	1.12011	1	PD	POPLAR
112	EA-2872022186	Docetaxel	NON-SQUAMOUS	1.54839	1	0.790665	1	PD	POPLAR
113	EA-64eb5edaf6	MPDL3280A	SQUAMOUS	7.31365	1	7.31365	1	SD	POPLAR
114	EA-1d92342e87	MPDL3280A	SQUAMOUS	3.16266	1	1.41661	1	PD	POPLAR
115	EA-22bfc5aabe	Docetaxel	NON-SQUAMOUS	15.8462	1	2.83322	1	SD	POPLAR
116	EA-49c8b75172	Docetaxel	NON-SQUAMOUS	3.36033	1	1.186	1	PD	POPLAR
117	EA-79d3d99afa	Docetaxel	SQUAMOUS	14.8909	1	1.51544	1	PD	POPLAR
118	EA-bc35070dc0	MPDL3280A	NON-SQUAMOUS	24.28	1	20.8208	1	PR	POPLAR
119	EA-d12bfcef0a	Docetaxel	SQUAMOUS	5.33699	1	5.33699	1	NE	POPLAR
120	EA-3f677991fc	MPDL3280A	SQUAMOUS	36.9965	0	12.3541	1	SD	POPLAR
121	EA-c7aa1bbb3c	Docetaxel	NON-SQUAMOUS	4.3816	0	1.38366	1	PD	POPLAR
122	EA-ceb735dbbd	Docetaxel	NON-SQUAMOUS	13.8366	1	3.95332	1	SD	POPLAR
123	EA-a009226564	Docetaxel	NON-SQUAMOUS	4.87577	1	1.31777	1	PD	POPLAR
124	EA-119d009c88	MPDL3280A	NON-SQUAMOUS	14.5285	1	2.70144	1	SD	POPLAR
125	EA-5e3ffd09a3	Docetaxel	NON-SQUAMOUS	1.21894	1	1.21894	1		POPLAR
126	EA-6f17c727d0	MPDL3280A	NON-SQUAMOUS	21.941	1	4.48043	1	SD	POPLAR
127	EA-c0f86ccb0d	Docetaxel	SQUAMOUS	0.362388	1	0.362388	1		POPLAR
128	EA-224340ddca	MPDL3280A	SQUAMOUS	1.54839	1	1.02128	1	PD	POPLAR
129	EA-bc22d5fe71	Docetaxel	SQUAMOUS	16.0769	1	3.03088	1	SD	POPLAR
130	EA-d1b2e516f5	Docetaxel	NON-SQUAMOUS	21.9739	1	5.60054	1	SD	POPLAR
131	EA-ebd75f25fd	MPDL3280A	NON-SQUAMOUS	8.03843	1	1.94372	1	SD	POPLAR
132	EA-75b63f12f5	MPDL3280A	SQUAMOUS	10.9705	1	6.7536	1	SD	POPLAR
133	EA-6c1a92db6f	Docetaxel	NON-SQUAMOUS	8.36787	1	8.36787	1	PR	POPLAR
134	EA-c115033b04	Docetaxel	NON-SQUAMOUS	37.5236	0	4.0851	1	SD	POPLAR
135	EA-fef0ed63e0	Docetaxel	NON-SQUAMOUS	4.41455	1	1.58133	1	PD	POPLAR
136	EA-66bbd94f89	Docetaxel	NON-SQUAMOUS	20.6232	1	6.7536	1	SD	POPLAR
137	EA-28ccff3d82	Docetaxel	NON-SQUAMOUS	11.1023	1	7.21482	1	SD	POPLAR
138	EA-69c1d694de	Docetaxel	NON-SQUAMOUS	12.42	1	4.0851	1	PR	POPLAR
139	EA-4cb471e9c9	MPDL3280A	NON-SQUAMOUS	36.5683	0	24.7412	1	SD	POPLAR
140	EA-f04c74af22	MPDL3280A	SQUAMOUS	37.5236	1	27.3438	1	PR	POPLAR
141	EA-a96e1c1a12	MPDL3280A	SQUAMOUS	6.39121	1	4.18394	1	SD	POPLAR
142	EA-b9e57f11ad	Docetaxel	NON-SQUAMOUS	31.956	1	31.956	1	SD	POPLAR
143	EA-4e64ab2760	Docetaxel	NON-SQUAMOUS	3.29444	1	1.41661	1	PD	POPLAR
144	EA-c605984d4c	Docetaxel	SQUAMOUS	8.66437	1	4.01921	1	SD	POPLAR
145	EA-191b2e84a9	Docetaxel	NON-SQUAMOUS	14.2649	0	8.36787	0	SD	POPLAR
146	EA-636ed33e87	Docetaxel	NON-SQUAMOUS	9.55387	1	9.55387	1	SD	POPLAR
147	EA-8bf508ea91	Docetaxel	SQUAMOUS	3.95332	1	3.95332	1	SD	POPLAR
148	EA-68a1925dbb	MPDL3280A	NON-SQUAMOUS	3.32738	0	1.51544	1	PD	POPLAR
149	EA-a8a7dbd40e	MPDL3280A	NON-SQUAMOUS	8.56554	1	4.44749	1	SD	POPLAR
150	EA-1380aee480	MPDL3280A	NON-SQUAMOUS	1.02128	1	0.790665	1	PD	POPLAR
151	EA-0ecabf26ae	MPDL3280A	NON-SQUAMOUS	28.4639	1	18.7124	1	SD	POPLAR
152	EA-166689ae3e	Docetaxel	SQUAMOUS	12.4859	1	2.83322	1	SD	POPLAR
153	EA-b33d529873	Docetaxel	NON-SQUAMOUS	3.55799	1	1.41661	1	PD	POPLAR
154	EA-5484dc8714	MPDL3280A	NON-SQUAMOUS	12.453	1	4.0851	1	SD	POPLAR
155	EA-d9824f1ef6	MPDL3280A	SQUAMOUS	35.547	1	31.1654	1	PR	POPLAR
156	EA-fc20e584ca	Docetaxel	NON-SQUAMOUS	18.4159	1	12.9801	1	PR	POPLAR
157	EA-117571a128	Docetaxel	NON-SQUAMOUS	5.99588	1	2.76733	1	PD	POPLAR
158	EA-11521178c5	MPDL3280A	NON-SQUAMOUS	2.04255	1	2.04255	1		POPLAR
159	EA-b959778319	MPDL3280A	NON-SQUAMOUS	7.18187	1	1.41661	1	PD	POPLAR
160	EA-02352606b6	MPDL3280A	NON-SQUAMOUS	6.02882	1	2.80027	1	SD	POPLAR
161	EA-11007fabbf	MPDL3280A	NON-SQUAMOUS	26.6849	1	26.6849	1	SD	POPLAR
162	EA-9cf1d1cc72	Docetaxel	NON-SQUAMOUS	38.7096	0	0.0329444	0	NE	POPLAR
163	EA-ff30a13d85	MPDL3280A	SQUAMOUS	0.560054	1	0.560054	1		POPLAR
164	EA-a4c70ff372	MPDL3280A	SQUAMOUS	1.81194	1	1.28483	1	PD	POPLAR
165	EA-0ef77bd35a	MPDL3280A	SQUAMOUS	2.53672	1	2.53672	1	NE	POPLAR
166	EA-364712a3c3	Docetaxel	SQUAMOUS	0.296499	1	0.296499	1		POPLAR
167	EA-ea74d52434	MPDL3280A	SQUAMOUS	32.1208	1	19.9643	1	PR	POPLAR
168	EA-4ebd09823c	MPDL3280A	SQUAMOUS	10.081	1	1.51544	1	PD	POPLAR
169	EA-8827fa15c2	Docetaxel	NON-SQUAMOUS	23.2587	1	23.2587	1	NE	POPLAR
170	EA-292a509296	MPDL3280A	SQUAMOUS	25.3013	1	10.4104	1	PR	POPLAR
171	EA-d4c8b72ba2	Docetaxel	NON-SQUAMOUS	0.461221	1	0.296499	1	PD	POPLAR
172	EA-b90b58e730	Docetaxel	SQUAMOUS	15.7145	1	2.83322	1	SD	POPLAR
173	EA-0c3d9511a9	Docetaxel	NON-SQUAMOUS	4.18394	1	1.38366	1	PD	POPLAR
174	EA-baf9853ae4	Docetaxel	NON-SQUAMOUS	0.724776	0	0.0329444	0		POPLAR
175	EA-d244d2ddaa	MPDL3280A	SQUAMOUS	8.4667	1	2.73438	1	PD	POPLAR
176	EA-9a56d96fc7	Docetaxel	NON-SQUAMOUS	1.84488	1	1.31777	1	PD	POPLAR
177	EA-c34f950fa2	Docetaxel	NON-SQUAMOUS	8.33493	1	1.31777	1	PD	POPLAR
178	EA-177c304419	MPDL3280A	SQUAMOUS	7.31365	1	5.53465	1	SD	POPLAR
179	EA-ca2aad8bdb	MPDL3280A	NON-SQUAMOUS	36.8318	0	1.31777	1	PD	POPLAR
180	EA-8f83abaa96	Docetaxel	NON-SQUAMOUS	7.37954	1	2.83322	1	SD	POPLAR
181	EA-86bd5c9b5f	MPDL3280A	NON-SQUAMOUS	38.1496	0	38.1496	0	PR	POPLAR
182	EA-1c12dd3cac	MPDL3280A	NON-SQUAMOUS	18.6136	1	14.3308	1	PR	POPLAR
183	EA-f482568c5e	MPDL3280A	SQUAMOUS	0.461221	1	0.461221	1		POPLAR
184	EA-9a039d1bb1	MPDL3280A	NON-SQUAMOUS	14.8579	1	1.25189	1	PD	POPLAR
185	EA-6c5ac35dae	MPDL3280A	SQUAMOUS	27.4756	1	10.2457	1	SD	POPLAR
186	EA-1068ae9951	Docetaxel	SQUAMOUS	3.26149	1	1.31777	1	PD	POPLAR
187	EA-00b68d2219	MPDL3280A	NON-SQUAMOUS	21.348	1	8.49965	1	SD	POPLAR
188	EA-64a3dc6b87	Docetaxel	SQUAMOUS	1.25189	1	1.25189	1		POPLAR
189	EA-84b2d1874a	Docetaxel	NON-SQUAMOUS	9.75153	1	9.75153	1	SD	POPLAR
190	EA-0c979151be	MPDL3280A	SQUAMOUS	17.197	1	4.21688	1	PR	POPLAR
191	EA-bcd18e11ff	MPDL3280A	NON-SQUAMOUS	17.6911	1	1.41661	1	PD	POPLAR
192	EA-288e918b18	Docetaxel	SQUAMOUS	4.21688	1	0.790665	1	PD	POPLAR
